# Supplementary material for: Integration of chromosome conformation and gene expression networks reveals regulatory mechanisms in triple negative breast cancer
Source: Front Cell Dev Biol. 2025 Jul 4;13:1597245. doi: 10.3389/fcell.2025.1597245 (PMC12271745; doi:10.3389/fcell.2025.1597245)
Supplement: Supplementary file 1 [file DataSheet1.zip]

Archive with 10 entries (9 files):
- Supplementary_materials/
- __MACOSX/._Supplementary_materials
- Supplementary_materials/SUPPLEMENTAL_FIGURES_0609.pdf
- __MACOSX/Supplementary_materials/._SUPPLEMENTAL_FIGURES_0609.pdf
- Supplementary_materials/Supplementary_table1.xlsx
- __MACOSX/Supplementary_materials/._Supplementary_table1.xlsx
- Supplementary_materials/Supplementary_table2.xlsx
- __MACOSX/Supplementary_materials/._Supplementary_table2.xlsx
- Supplementary_materials/SUPPLEMENTAL_FIGURES_LEGENDS_0609.docx
- __MACOSX/Supplementary_materials/._SUPPLEMENTAL_FIGURES_LEGENDS_0609.docx
