# Supplementary material for: Integration of chromosome conformation and gene expression networks reveals regulatory mechanisms in triple negative breast cancer
Source: Front Cell Dev Biol. 2025 Jul 4;13:1597245. doi: 10.3389/fcell.2025.1597245 (PMC12271745; doi:10.3389/fcell.2025.1597245)
Supplement: Supplementary file 1 [file DataSheet1.zip › Supplementary_materials/Supplementary_table1.xlsx]

## Sheet: tnbc_outlier_genes_search
chr	annotated_genes	distance_from_diagonal	direction	gene_list	pubmed_url	genecards_url	clinicaltrials_url	gwas_url
chr1	DMAP1;ERI3	143.296	up	DMAP1	https://pubmed.ncbi.nlm.nih.gov/?term=DMAP1+AND+triple%20negative%20breast%20cancer	https://www.genecards.org/cgi-bin/carddisp.pl?gene=DMAP1		https://www.ebi.ac.uk/gwas/search?query=DMAP1
chr1	DMAP1;ERI3	143.296	up	ERI3		https://www.genecards.org/cgi-bin/carddisp.pl?gene=ERI3		https://www.ebi.ac.uk/gwas/search?query=ERI3
chr8	KCNK9	143.03	up	KCNK9	https://pubmed.ncbi.nlm.nih.gov/?term=KCNK9+AND+triple%20negative%20breast%20cancer	https://www.genecards.org/cgi-bin/carddisp.pl?gene=KCNK9		https://www.ebi.ac.uk/gwas/search?query=KCNK9
chr8	DLC1	140.995	down	DLC1	https://pubmed.ncbi.nlm.nih.gov/?term=DLC1+AND+triple%20negative%20breast%20cancer	https://www.genecards.org/cgi-bin/carddisp.pl?gene=DLC1		https://www.ebi.ac.uk/gwas/search?query=DLC1
chr1	MACF1	140.078	up	MACF1		https://www.genecards.org/cgi-bin/carddisp.pl?gene=MACF1		https://www.ebi.ac.uk/gwas/search?query=MACF1
chr11	SHANK2;AP001271.1	139.475	up	SHANK2		https://www.genecards.org/cgi-bin/carddisp.pl?gene=SHANK2		https://www.ebi.ac.uk/gwas/search?query=SHANK2
chr8	AC100803.2;PTP4A3	138.78	up	PTP4A3	https://pubmed.ncbi.nlm.nih.gov/?term=PTP4A3+AND+triple%20negative%20breast%20cancer	https://www.genecards.org/cgi-bin/carddisp.pl?gene=PTP4A3		https://www.ebi.ac.uk/gwas/search?query=PTP4A3
chr5	TSPAN17	129.575	up	TSPAN17		https://www.genecards.org/cgi-bin/carddisp.pl?gene=TSPAN17		https://www.ebi.ac.uk/gwas/search?query=TSPAN17
chr1	SEC16B;CRYZL2P-SEC16B	125.171	up	SEC16B	https://pubmed.ncbi.nlm.nih.gov/?term=SEC16B+AND+triple%20negative%20breast%20cancer	https://www.genecards.org/cgi-bin/carddisp.pl?gene=SEC16B		https://www.ebi.ac.uk/gwas/search?query=SEC16B
chr1	SEC16B;CRYZL2P-SEC16B	125.171	up	CRYZL2P-SEC16B		https://www.genecards.org/cgi-bin/carddisp.pl?gene=CRYZL2P-SEC16B		https://www.ebi.ac.uk/gwas/search?query=CRYZL2P-SEC16B
chr5	UNC5A	112.873	up	UNC5A		https://www.genecards.org/cgi-bin/carddisp.pl?gene=UNC5A		https://www.ebi.ac.uk/gwas/search?query=UNC5A
chr3	ATP2B2;MIR378B	103.597	up	ATP2B2	https://pubmed.ncbi.nlm.nih.gov/?term=ATP2B2+AND+triple%20negative%20breast%20cancer	https://www.genecards.org/cgi-bin/carddisp.pl?gene=ATP2B2		https://www.ebi.ac.uk/gwas/search?query=ATP2B2
chr3	ATP2B2;MIR378B	103.597	up	MIR378B		https://www.genecards.org/cgi-bin/carddisp.pl?gene=MIR378B
chr3	ZXDC	103.041	up	ZXDC		https://www.genecards.org/cgi-bin/carddisp.pl?gene=ZXDC		https://www.ebi.ac.uk/gwas/search?query=ZXDC
chr11	DHCR7	101.835	up	DHCR7	https://pubmed.ncbi.nlm.nih.gov/?term=DHCR7+AND+triple%20negative%20breast%20cancer	https://www.genecards.org/cgi-bin/carddisp.pl?gene=DHCR7	https://clinicaltrials.gov/search?term=DHCR7+AND+triple+negative+breast+cancer	https://www.ebi.ac.uk/gwas/search?query=DHCR7
chr6	PXDC1;AL391422.4	101.329	up	PXDC1		https://www.genecards.org/cgi-bin/carddisp.pl?gene=PXDC1		https://www.ebi.ac.uk/gwas/search?query=PXDC1
chr6	PPP1R3G;LYRM4	101.038	up	PPP1R3G		https://www.genecards.org/cgi-bin/carddisp.pl?gene=PPP1R3G		https://www.ebi.ac.uk/gwas/search?query=PPP1R3G
chr6	PPP1R3G;LYRM4	101.038	up	LYRM4		https://www.genecards.org/cgi-bin/carddisp.pl?gene=LYRM4		https://www.ebi.ac.uk/gwas/search?query=LYRM4
chrX	AR	100.32	up	AR	https://pubmed.ncbi.nlm.nih.gov/?term=AR+AND+triple%20negative%20breast%20cancer	https://www.genecards.org/cgi-bin/carddisp.pl?gene=AR	https://clinicaltrials.gov/search?term=AR+AND+triple+negative+breast+cancer	https://www.ebi.ac.uk/gwas/search?query=AR
chrX	PLXNB3;SRPK3;IDH3G;SSR4	100.243	up	PLXNB3	https://pubmed.ncbi.nlm.nih.gov/?term=PLXNB3+AND+triple%20negative%20breast%20cancer	https://www.genecards.org/cgi-bin/carddisp.pl?gene=PLXNB3		https://www.ebi.ac.uk/gwas/search?query=PLXNB3
chrX	PLXNB3;SRPK3;IDH3G;SSR4	100.243	up	SRPK3	https://pubmed.ncbi.nlm.nih.gov/?term=SRPK3+AND+triple%20negative%20breast%20cancer	https://www.genecards.org/cgi-bin/carddisp.pl?gene=SRPK3
chrX	PLXNB3;SRPK3;IDH3G;SSR4	100.243	up	IDH3G		https://www.genecards.org/cgi-bin/carddisp.pl?gene=IDH3G		https://www.ebi.ac.uk/gwas/search?query=IDH3G
chrX	PLXNB3;SRPK3;IDH3G;SSR4	100.243	up	SSR4		https://www.genecards.org/cgi-bin/carddisp.pl?gene=SSR4
chr3	ADCY5;AC112503.1	100.027	up	ADCY5	https://pubmed.ncbi.nlm.nih.gov/?term=ADCY5+AND+triple%20negative%20breast%20cancer	https://www.genecards.org/cgi-bin/carddisp.pl?gene=ADCY5		https://www.ebi.ac.uk/gwas/search?query=ADCY5
chr5	SNCB;MIR4281;EIF4E1B	98.9978	up	SNCB		https://www.genecards.org/cgi-bin/carddisp.pl?gene=SNCB		https://www.ebi.ac.uk/gwas/search?query=SNCB
chr5	SNCB;MIR4281;EIF4E1B	98.9978	up	MIR4281		https://www.genecards.org/cgi-bin/carddisp.pl?gene=MIR4281
chr5	SNCB;MIR4281;EIF4E1B	98.9978	up	EIF4E1B		https://www.genecards.org/cgi-bin/carddisp.pl?gene=EIF4E1B		https://www.ebi.ac.uk/gwas/search?query=EIF4E1B
chrX	ARSL	96.7381	up	ARSL		https://www.genecards.org/cgi-bin/carddisp.pl?gene=ARSL		https://www.ebi.ac.uk/gwas/search?query=ARSL
chr11	AP002387.1;NADSYN1;MIR6754	94.1527	up	NADSYN1		https://www.genecards.org/cgi-bin/carddisp.pl?gene=NADSYN1		https://www.ebi.ac.uk/gwas/search?query=NADSYN1
chr11	AP002387.1;NADSYN1;MIR6754	94.1527	up	MIR6754		https://www.genecards.org/cgi-bin/carddisp.pl?gene=MIR6754
chr2	AC110619.1;MIR149;ANKMY1	93.6867	up	MIR149	https://pubmed.ncbi.nlm.nih.gov/?term=MIR149+AND+triple%20negative%20breast%20cancer	https://www.genecards.org/cgi-bin/carddisp.pl?gene=MIR149
chr2	AC110619.1;MIR149;ANKMY1	93.6867	up	ANKMY1		https://www.genecards.org/cgi-bin/carddisp.pl?gene=ANKMY1		https://www.ebi.ac.uk/gwas/search?query=ANKMY1
chr6	CITED2	90.8427	down	CITED2	https://pubmed.ncbi.nlm.nih.gov/?term=CITED2+AND+triple%20negative%20breast%20cancer	https://www.genecards.org/cgi-bin/carddisp.pl?gene=CITED2		https://www.ebi.ac.uk/gwas/search?query=CITED2
chr4	JAKMIP1	89.0316	up	JAKMIP1		https://www.genecards.org/cgi-bin/carddisp.pl?gene=JAKMIP1		https://www.ebi.ac.uk/gwas/search?query=JAKMIP1
chr16	VAC14	88.7244	up	VAC14	https://pubmed.ncbi.nlm.nih.gov/?term=VAC14+AND+triple%20negative%20breast%20cancer	https://www.genecards.org/cgi-bin/carddisp.pl?gene=VAC14		https://www.ebi.ac.uk/gwas/search?query=VAC14
chr4	ADRA2C	88.5005	up	ADRA2C	https://pubmed.ncbi.nlm.nih.gov/?term=ADRA2C+AND+triple%20negative%20breast%20cancer	https://www.genecards.org/cgi-bin/carddisp.pl?gene=ADRA2C		https://www.ebi.ac.uk/gwas/search?query=ADRA2C
chr4	PPP2R2C	87.1189	up	PPP2R2C		https://www.genecards.org/cgi-bin/carddisp.pl?gene=PPP2R2C		https://www.ebi.ac.uk/gwas/search?query=PPP2R2C
chr16	ST3GAL2;AC012184.1	87.0625	up	ST3GAL2	https://pubmed.ncbi.nlm.nih.gov/?term=ST3GAL2+AND+triple%20negative%20breast%20cancer	https://www.genecards.org/cgi-bin/carddisp.pl?gene=ST3GAL2		https://www.ebi.ac.uk/gwas/search?query=ST3GAL2
chr7	MICALL2	85.681	up	MICALL2		https://www.genecards.org/cgi-bin/carddisp.pl?gene=MICALL2		https://www.ebi.ac.uk/gwas/search?query=MICALL2
chr13	AL139384.1;ATP11A	83.1324	up	ATP11A		https://www.genecards.org/cgi-bin/carddisp.pl?gene=ATP11A		https://www.ebi.ac.uk/gwas/search?query=ATP11A
chr2	DUSP28;RNPEPL1;CAPN10-DT;CAPN10	81.7042	up	DUSP28		https://www.genecards.org/cgi-bin/carddisp.pl?gene=DUSP28		https://www.ebi.ac.uk/gwas/search?query=DUSP28
chr2	DUSP28;RNPEPL1;CAPN10-DT;CAPN10	81.7042	up	RNPEPL1		https://www.genecards.org/cgi-bin/carddisp.pl?gene=RNPEPL1		https://www.ebi.ac.uk/gwas/search?query=RNPEPL1
chr2	DUSP28;RNPEPL1;CAPN10-DT;CAPN10	81.7042	up	CAPN10-DT		https://www.genecards.org/cgi-bin/carddisp.pl?gene=CAPN10-DT		https://www.ebi.ac.uk/gwas/search?query=CAPN10-DT
chr2	DUSP28;RNPEPL1;CAPN10-DT;CAPN10	81.7042	up	CAPN10		https://www.genecards.org/cgi-bin/carddisp.pl?gene=CAPN10		https://www.ebi.ac.uk/gwas/search?query=CAPN10
chr9	GADD45G;UNQ6494	80.9986	up	GADD45G	https://pubmed.ncbi.nlm.nih.gov/?term=GADD45G+AND+triple%20negative%20breast%20cancer	https://www.genecards.org/cgi-bin/carddisp.pl?gene=GADD45G		https://www.ebi.ac.uk/gwas/search?query=GADD45G
chr17	AC100791.2;LINC01977;CBX4	80.8708	up	LINC01977		https://www.genecards.org/cgi-bin/carddisp.pl?gene=LINC01977		https://www.ebi.ac.uk/gwas/search?query=LINC01977
chr17	AC100791.2;LINC01977;CBX4	80.8708	up	CBX4	https://pubmed.ncbi.nlm.nih.gov/?term=CBX4+AND+triple%20negative%20breast%20cancer	https://www.genecards.org/cgi-bin/carddisp.pl?gene=CBX4		https://www.ebi.ac.uk/gwas/search?query=CBX4
chr7	PSMG3;PSMG3-AS1	80.4829	up	PSMG3		https://www.genecards.org/cgi-bin/carddisp.pl?gene=PSMG3		https://www.ebi.ac.uk/gwas/search?query=PSMG3
chr7	PSMG3;PSMG3-AS1	80.4829	up	PSMG3-AS1		https://www.genecards.org/cgi-bin/carddisp.pl?gene=PSMG3-AS1		https://www.ebi.ac.uk/gwas/search?query=PSMG3-AS1
chr2	ODC1	79.6638	up	ODC1		https://www.genecards.org/cgi-bin/carddisp.pl?gene=ODC1		https://www.ebi.ac.uk/gwas/search?query=ODC1
chr9	SEMA4D	79.5489	up	SEMA4D	https://pubmed.ncbi.nlm.nih.gov/?term=SEMA4D+AND+triple%20negative%20breast%20cancer	https://www.genecards.org/cgi-bin/carddisp.pl?gene=SEMA4D		https://www.ebi.ac.uk/gwas/search?query=SEMA4D
chr17	GRIN2C;FDXR;FADS6	79.4921	up	GRIN2C		https://www.genecards.org/cgi-bin/carddisp.pl?gene=GRIN2C		https://www.ebi.ac.uk/gwas/search?query=GRIN2C
chr17	GRIN2C;FDXR;FADS6	79.4921	up	FDXR		https://www.genecards.org/cgi-bin/carddisp.pl?gene=FDXR		https://www.ebi.ac.uk/gwas/search?query=FDXR
chr17	GRIN2C;FDXR;FADS6	79.4921	up	FADS6		https://www.genecards.org/cgi-bin/carddisp.pl?gene=FADS6		https://www.ebi.ac.uk/gwas/search?query=FADS6
chr17	AC120024.1;NPTX1	79.4862	up	NPTX1		https://www.genecards.org/cgi-bin/carddisp.pl?gene=NPTX1		https://www.ebi.ac.uk/gwas/search?query=NPTX1
chr7	AC102953.1;AC102953.2;INTS1	79.2021	up	INTS1		https://www.genecards.org/cgi-bin/carddisp.pl?gene=INTS1		https://www.ebi.ac.uk/gwas/search?query=INTS1
chr16	FCSK	78.9787	up	FCSK		https://www.genecards.org/cgi-bin/carddisp.pl?gene=FCSK		https://www.ebi.ac.uk/gwas/search?query=FCSK
chr14	AL049775.3;FLRT2	78.9073	down	FLRT2		https://www.genecards.org/cgi-bin/carddisp.pl?gene=FLRT2		https://www.ebi.ac.uk/gwas/search?query=FLRT2
chr13	F10;F10-AS1;AL137002.2;PROZ	78.0641	up	F10	https://pubmed.ncbi.nlm.nih.gov/?term=F10+AND+triple%20negative%20breast%20cancer	https://www.genecards.org/cgi-bin/carddisp.pl?gene=F10		https://www.ebi.ac.uk/gwas/search?query=F10
chr13	F10;F10-AS1;AL137002.2;PROZ	78.0641	up	F10-AS1		https://www.genecards.org/cgi-bin/carddisp.pl?gene=F10-AS1
chr13	F10;F10-AS1;AL137002.2;PROZ	78.0641	up	PROZ		https://www.genecards.org/cgi-bin/carddisp.pl?gene=PROZ		https://www.ebi.ac.uk/gwas/search?query=PROZ
chr9	SOHLH1;KCNT1	77.4061	up	SOHLH1		https://www.genecards.org/cgi-bin/carddisp.pl?gene=SOHLH1		https://www.ebi.ac.uk/gwas/search?query=SOHLH1
chr9	SOHLH1;KCNT1	77.4061	up	KCNT1		https://www.genecards.org/cgi-bin/carddisp.pl?gene=KCNT1		https://www.ebi.ac.uk/gwas/search?query=KCNT1
chr13	MCF2L	77.0665	up	MCF2L		https://www.genecards.org/cgi-bin/carddisp.pl?gene=MCF2L		https://www.ebi.ac.uk/gwas/search?query=MCF2L
chr18	MC5R	76.091	up	MC5R		https://www.genecards.org/cgi-bin/carddisp.pl?gene=MC5R		https://www.ebi.ac.uk/gwas/search?query=MC5R
chr20	KCNQ2;AL353658.1	72.2782	up	KCNQ2		https://www.genecards.org/cgi-bin/carddisp.pl?gene=KCNQ2		https://www.ebi.ac.uk/gwas/search?query=KCNQ2
chr10	KLLN;PTEN;AC063965.2	70.8397	down	KLLN	https://pubmed.ncbi.nlm.nih.gov/?term=KLLN+AND+triple%20negative%20breast%20cancer	https://www.genecards.org/cgi-bin/carddisp.pl?gene=KLLN		https://www.ebi.ac.uk/gwas/search?query=KLLN
chr10	KLLN;PTEN;AC063965.2	70.8397	down	PTEN	https://pubmed.ncbi.nlm.nih.gov/?term=PTEN+AND+triple%20negative%20breast%20cancer	https://www.genecards.org/cgi-bin/carddisp.pl?gene=PTEN	https://clinicaltrials.gov/search?term=PTEN+AND+triple+negative+breast+cancer	https://www.ebi.ac.uk/gwas/search?query=PTEN
chr10	ARID5B	69.2284	down	ARID5B	https://pubmed.ncbi.nlm.nih.gov/?term=ARID5B+AND+triple%20negative%20breast%20cancer	https://www.genecards.org/cgi-bin/carddisp.pl?gene=ARID5B		https://www.ebi.ac.uk/gwas/search?query=ARID5B
chr10	RET	68.1632	up	RET	https://pubmed.ncbi.nlm.nih.gov/?term=RET+AND+triple%20negative%20breast%20cancer	https://www.genecards.org/cgi-bin/carddisp.pl?gene=RET	https://clinicaltrials.gov/search?term=RET+AND+triple+negative+breast+cancer	https://www.ebi.ac.uk/gwas/search?query=RET
chr12	TBX3	67.2192	down	TBX3	https://pubmed.ncbi.nlm.nih.gov/?term=TBX3+AND+triple%20negative%20breast%20cancer	https://www.genecards.org/cgi-bin/carddisp.pl?gene=TBX3		https://www.ebi.ac.uk/gwas/search?query=TBX3
chr20	PPDPF;PTK6;SRMS;AL121829.2;FNDC11;HELZ2	66.9634	up	PPDPF		https://www.genecards.org/cgi-bin/carddisp.pl?gene=PPDPF		https://www.ebi.ac.uk/gwas/search?query=PPDPF
chr20	PPDPF;PTK6;SRMS;AL121829.2;FNDC11;HELZ2	66.9634	up	PTK6	https://pubmed.ncbi.nlm.nih.gov/?term=PTK6+AND+triple%20negative%20breast%20cancer	https://www.genecards.org/cgi-bin/carddisp.pl?gene=PTK6		https://www.ebi.ac.uk/gwas/search?query=PTK6
chr20	PPDPF;PTK6;SRMS;AL121829.2;FNDC11;HELZ2	66.9634	up	SRMS	https://pubmed.ncbi.nlm.nih.gov/?term=SRMS+AND+triple%20negative%20breast%20cancer	https://www.genecards.org/cgi-bin/carddisp.pl?gene=SRMS
chr20	PPDPF;PTK6;SRMS;AL121829.2;FNDC11;HELZ2	66.9634	up	FNDC11		https://www.genecards.org/cgi-bin/carddisp.pl?gene=FNDC11		https://www.ebi.ac.uk/gwas/search?query=FNDC11
chr20	PPDPF;PTK6;SRMS;AL121829.2;FNDC11;HELZ2	66.9634	up	HELZ2		https://www.genecards.org/cgi-bin/carddisp.pl?gene=HELZ2		https://www.ebi.ac.uk/gwas/search?query=HELZ2
chr20	KCNG1	65.9973	up	KCNG1	https://pubmed.ncbi.nlm.nih.gov/?term=KCNG1+AND+triple%20negative%20breast%20cancer	https://www.genecards.org/cgi-bin/carddisp.pl?gene=KCNG1		https://www.ebi.ac.uk/gwas/search?query=KCNG1
chr12	TPH2	65.1326	up	TPH2		https://www.genecards.org/cgi-bin/carddisp.pl?gene=TPH2		https://www.ebi.ac.uk/gwas/search?query=TPH2
chr12	LRRC10	61.7733	up	LRRC10		https://www.genecards.org/cgi-bin/carddisp.pl?gene=LRRC10		https://www.ebi.ac.uk/gwas/search?query=LRRC10
chr14	AL928654.2;CRIP2	57.1743	up	CRIP2		https://www.genecards.org/cgi-bin/carddisp.pl?gene=CRIP2		https://www.ebi.ac.uk/gwas/search?query=CRIP2
chr15	AC100835.1;EDC3	56.9978	up	EDC3		https://www.genecards.org/cgi-bin/carddisp.pl?gene=EDC3		https://www.ebi.ac.uk/gwas/search?query=EDC3
chr18	TXNL1	56.9106	down	TXNL1		https://www.genecards.org/cgi-bin/carddisp.pl?gene=TXNL1		https://www.ebi.ac.uk/gwas/search?query=TXNL1
chr14	TGM1;RABGGTA;AL096870.12;AL096870.10	55.1334	up	TGM1		https://www.genecards.org/cgi-bin/carddisp.pl?gene=TGM1		https://www.ebi.ac.uk/gwas/search?query=TGM1
chr14	TGM1;RABGGTA;AL096870.12;AL096870.10	55.1334	up	RABGGTA		https://www.genecards.org/cgi-bin/carddisp.pl?gene=RABGGTA		https://www.ebi.ac.uk/gwas/search?query=RABGGTA
chr15	FES;MAN2A2	53.0314	up	FES		https://www.genecards.org/cgi-bin/carddisp.pl?gene=FES		https://www.ebi.ac.uk/gwas/search?query=FES
chr15	FES;MAN2A2	53.0314	up	MAN2A2		https://www.genecards.org/cgi-bin/carddisp.pl?gene=MAN2A2		https://www.ebi.ac.uk/gwas/search?query=MAN2A2
chr19	YJEFN3;CILP2	52.678	up	YJEFN3		https://www.genecards.org/cgi-bin/carddisp.pl?gene=YJEFN3		https://www.ebi.ac.uk/gwas/search?query=YJEFN3
chr19	YJEFN3;CILP2	52.678	up	CILP2		https://www.genecards.org/cgi-bin/carddisp.pl?gene=CILP2		https://www.ebi.ac.uk/gwas/search?query=CILP2
chr18	KCNG2	52.1679	up	KCNG2		https://www.genecards.org/cgi-bin/carddisp.pl?gene=KCNG2		https://www.ebi.ac.uk/gwas/search?query=KCNG2
chr15	AC105020.5;SNX33;CSPG4;AC105020.4;AC105020.1	51.6946	up	SNX33		https://www.genecards.org/cgi-bin/carddisp.pl?gene=SNX33		https://www.ebi.ac.uk/gwas/search?query=SNX33
chr15	AC105020.5;SNX33;CSPG4;AC105020.4;AC105020.1	51.6946	up	CSPG4	https://pubmed.ncbi.nlm.nih.gov/?term=CSPG4+AND+triple%20negative%20breast%20cancer	https://www.genecards.org/cgi-bin/carddisp.pl?gene=CSPG4		https://www.ebi.ac.uk/gwas/search?query=CSPG4
chr19	OLFM2	50.6157	up	OLFM2		https://www.genecards.org/cgi-bin/carddisp.pl?gene=OLFM2		https://www.ebi.ac.uk/gwas/search?query=OLFM2
chr22	MFNG	47.313	up	MFNG	https://pubmed.ncbi.nlm.nih.gov/?term=MFNG+AND+triple%20negative%20breast%20cancer	https://www.genecards.org/cgi-bin/carddisp.pl?gene=MFNG		https://www.ebi.ac.uk/gwas/search?query=MFNG
chr19	PRR36;AC010336.3	46.5178	up	PRR36		https://www.genecards.org/cgi-bin/carddisp.pl?gene=PRR36		https://www.ebi.ac.uk/gwas/search?query=PRR36
chr22	TAFA5	44.3848	up	TAFA5		https://www.genecards.org/cgi-bin/carddisp.pl?gene=TAFA5		https://www.ebi.ac.uk/gwas/search?query=TAFA5
chr22	CYTH4	40.3179	up	CYTH4		https://www.genecards.org/cgi-bin/carddisp.pl?gene=CYTH4		https://www.ebi.ac.uk/gwas/search?query=CYTH4
chr21	DSCR8;KCNJ15	36.9642	up	DSCR8		https://www.genecards.org/cgi-bin/carddisp.pl?gene=DSCR8		https://www.ebi.ac.uk/gwas/search?query=DSCR8
chr21	DSCR8;KCNJ15	36.9642	up	KCNJ15		https://www.genecards.org/cgi-bin/carddisp.pl?gene=KCNJ15		https://www.ebi.ac.uk/gwas/search?query=KCNJ15
chr21	AF064860.2;IGSF5	36.6737	up	IGSF5		https://www.genecards.org/cgi-bin/carddisp.pl?gene=IGSF5		https://www.ebi.ac.uk/gwas/search?query=IGSF5
chr21	AP000695.2;CLDN14	35.7086	up	AP000695.2		https://www.genecards.org/cgi-bin/carddisp.pl?gene=AP000695.2
chr21	AP000695.2;CLDN14	35.7086	up	CLDN14		https://www.genecards.org/cgi-bin/carddisp.pl?gene=CLDN14		https://www.ebi.ac.uk/gwas/search?query=CLDN14
