# Supplementary material for: Integration of chromosome conformation and gene expression networks reveals regulatory mechanisms in triple negative breast cancer
Source: Front Cell Dev Biol. 2025 Jul 4;13:1597245. doi: 10.3389/fcell.2025.1597245 (PMC12271745; doi:10.3389/fcell.2025.1597245)
Supplement: Supplementary file 1 [file DataSheet1.zip › Supplementary_materials/Supplementary_table2.xlsx]

## Sheet: TNBC_dge
gene	baseMean	log2FoldChange	lfcSE	stat	pvalue	padj
ANLN	3888.59	-4.54628	0.113278	-40.1337	0	0
AUNIP	366.392	-3.32414	0.0864992	-38.4297	0	0
AURKA	1695.38	-3.85932	0.0847778	-45.5228	0	0
AURKB	1302.44	-4.68727	0.11527	-40.6633	0	0
BUB1	2264.41	-4.39496	0.105873	-41.5117	0	0
CCNA2	1744.16	-3.95356	0.102027	-38.7502	0	0
CCNB1	3204.01	-3.20448	0.0802741	-39.9192	0	0
CCNB2	2026.75	-4.11109	0.0976236	-42.1117	0	0
CDC20	4088.73	-4.93686	0.112003	-44.0779	0	0
CDCA3	1321.59	-4.39836	0.104248	-42.1912	0	0
CDCA5	2182.45	-4.06122	0.0973291	-41.7267	0	0
CDCA8	2112.91	-4.25701	0.0923426	-46.1002	0	0
CDK1	2987.77	-3.88002	0.0969213	-40.0327	0	0
CENPA	752.832	-4.62384	0.106742	-43.3181	0	0
CENPF	8969.48	-4.26673	0.107017	-39.8696	0	0
CEP55	1984.5	-4.53549	0.108117	-41.9498	0	0
CKAP2L	780.379	-4.21366	0.111107	-37.9245	0	0
DEPDC1	1057.45	-4.44455	0.111207	-39.9664	0	0
DLGAP5	1377.12	-4.27815	0.113848	-37.5777	0	0
EXO1	1203.89	-4.54333	0.114445	-39.6988	0	0
FAM83D	1544.56	-4.56037	0.108311	-42.1045	0	0
FOXM1	3683.09	-4.76405	0.125283	-38.0262	0	0
GINS1	1256.64	-3.18921	0.0849072	-37.5611	0	0
GTSE1	1031	-4.09706	0.103631	-39.5349	0	0
HJURP	1255.02	-4.60192	0.10634	-43.2754	0	0
IQGAP3	3131.53	-4.73629	0.118491	-39.9717	0	0
KIF18B	1000.11	-4.65022	0.12071	-38.524	0	0
KIF20A	2260.95	-4.34409	0.114527	-37.9308	0	0
KIF23	2014.12	-3.52385	0.0921966	-38.221	0	0
KIF2C	2311.02	-4.55649	0.100501	-45.3375	0	0
KIF4A	1910.99	-4.70683	0.110586	-42.5624	0	0
KIFC1	2872.21	-4.22749	0.0995105	-42.4828	0	0
MCM10	1340.23	-4.44159	0.110279	-40.2759	0	0
MELK	1856.47	-4.83733	0.111257	-43.4788	0	0
MTFR2	327.804	-3.88316	0.0964309	-40.2688	0	0
MYBL2	4861.26	-4.94773	0.131665	-37.5783	0	0
NCAPH	1286.1	-3.67975	0.0936808	-39.2796	0	0
NDC80	1459.33	-4.42161	0.101729	-43.4646	0	0
NEK2	1596.51	-4.92203	0.121447	-40.5283	0	0
NUF2	1421.01	-4.82987	0.106568	-45.3219	0	0
ORC6	665.015	-3.64267	0.0899228	-40.5089	0	0
PLK1	2033.85	-4.50715	0.100398	-44.8929	0	0
PRR11	1859.2	-3.61495	0.0860482	-42.0107	0	0
PTTG1	1889.09	-4.22239	0.106496	-39.6484	0	0
RAD51	654.278	-3.31393	0.0836331	-39.6246	0	0
SGO1	334.536	-4.20435	0.106793	-39.369	0	0
SKA1	716.6	-4.52655	0.10373	-43.6376	0	0
SKA3	804.384	-4.07457	0.108565	-37.5312	0	0
SPC24	779.123	-3.97794	0.102085	-38.967	0	0
TPX2	6369.74	-4.63825	0.0982169	-47.2245	0	0
TRIP13	1730.2	-3.65387	0.0960383	-38.046	0	0
TROAP	906.107	-4.33081	0.112743	-38.4129	0	0
TTK	1518.82	-4.12622	0.103042	-40.044	0	0
UBE2C	3237.98	-5.26678	0.125959	-41.8135	0	0
UBE2T	1558.81	-3.96995	0.100039	-39.6839	0	0
EZH2	2073.36	-3.28833	0.0878314	-37.4391	9.03419e-307	3.01597e-304
CBX2	2328.34	-3.91985	0.104839	-37.3892	5.8543e-306	1.92011e-303
KPNA2	10135.1	-2.81717	0.0754706	-37.3281	5.74957e-305	1.85325e-302
NCAPG	1250.23	-3.95278	0.105935	-37.3132	1.00213e-304	3.17539e-302
CLSPN	895.947	-3.93096	0.105838	-37.1412	6.08396e-302	1.89566e-299
PIMREG	726.272	-4.36937	0.117713	-37.119	1.38674e-301	4.25001e-299
CHEK1	1423.85	-2.93645	0.0791193	-37.1142	1.65943e-301	5.00371e-299
CDC45	863.217	-3.95568	0.106704	-37.0716	8.05254e-301	2.38956e-298
CDCA2	1072.52	-4.43607	0.120225	-36.8981	4.95403e-298	1.44712e-295
CCNE1	1086.04	-4.46506	0.1211	-36.8707	1.36111e-297	3.91477e-295
KIF14	1010.44	-4.5769	0.124391	-36.7944	2.27127e-296	6.43355e-294
KIF15	920.438	-3.45655	0.0946923	-36.503	9.93949e-292	2.77341e-289
HMGB3	4630.35	-2.92209	0.0801236	-36.4698	3.3446e-291	9.19519e-289
RAD54L	461.342	-3.8008	0.104267	-36.4525	6.26964e-291	1.69871e-288
CDC25A	775.96	-3.37289	0.0928316	-36.3335	4.79235e-289	1.2799e-286
SPAG5	1714.32	-3.29429	0.0910415	-36.1845	1.06919e-286	2.8153e-284
CDKN3	610.566	-3.49561	0.0970137	-36.0321	2.62842e-284	6.82477e-282
ASPM	2679.96	-4.61049	0.128051	-36.005	6.99191e-284	1.7906e-281
TACC3	3147.3	-3.02298	0.0841803	-35.9108	2.073e-282	5.23714e-280
SPC25	431.3	-3.37755	0.0941028	-35.8921	4.0614e-282	1.01237e-279
CENPE	1446.71	-3.4606	0.0968368	-35.7364	1.07439e-279	2.64286e-277
CTPS1	3262.41	-2.37597	0.0666135	-35.6681	1.23659e-278	3.00234e-276
E2F1	1582.87	-3.44824	0.0968768	-35.594	1.73305e-277	4.15376e-275
KIF11	2609.39	-3.23818	0.0910138	-35.579	2.95486e-277	6.99255e-275
CKS2	2314.96	-3.46279	0.0974467	-35.5353	1.40274e-276	3.27804e-274
WDR62	928.505	-3.66599	0.103731	-35.3412	1.36666e-273	3.15428e-271
DEPDC1B	448.953	-3.82686	0.108323	-35.3281	2.17216e-273	4.95227e-271
ERCC6L	462.887	-3.58146	0.101425	-35.3113	3.94318e-273	8.88165e-271
ARHGAP11A	1096.06	-3.05216	0.0866521	-35.2231	8.85691e-272	1.97119e-269
KIF18A	650.631	-3.3222	0.0944075	-35.19	2.83989e-271	6.24609e-269
STIL	1464.82	-3.131	0.0890945	-35.1425	1.51373e-270	3.29061e-268
CENPI	456.734	-3.06927	0.0877137	-34.9919	2.99255e-268	6.43054e-266
ASF1B	1597.1	-3.65575	0.10451	-34.9797	4.57229e-268	9.71353e-266
CDC25C	343.071	-3.94246	0.112914	-34.9157	4.29929e-267	9.03091e-265
PKMYT1	934.342	-4.56619	0.130809	-34.9072	5.78282e-267	1.20122e-264
VEGFD	702.451	5.62373	0.162167	34.6787	1.6483e-263	3.38625e-261
SHCBP1	854.004	-3.40275	0.0981235	-34.6783	1.67477e-263	3.40325e-261
NEIL3	243.865	-4.23367	0.122423	-34.5823	4.66925e-262	9.38619e-260
CAVIN2	2772.48	5.18211	0.150047	34.5366	2.26621e-261	4.5071e-259
CENPO	711.226	-2.11497	0.0612602	-34.5243	3.46204e-261	6.81294e-259
TICRR	836.349	-3.26813	0.0947251	-34.5012	7.69342e-261	1.49821e-258
ORC1	629.252	-3.50867	0.101699	-34.5004	7.91218e-261	1.52493e-258
PBK	958.895	-4.21107	0.122211	-34.4573	3.49602e-260	6.66919e-258
BIRC5	3701.45	-4.54968	0.133041	-34.1975	2.63545e-256	4.97675e-254
MAD2L1	1689.08	-2.94452	0.0861455	-34.1807	4.6733e-256	8.73673e-254
BUB1B	1098.68	-3.71981	0.108881	-34.1639	8.32058e-256	1.54013e-253
POLQ	619.107	-3.49412	0.10249	-34.0923	9.59577e-255	1.75875e-252
RRM2	3476.38	-4.05695	0.119476	-33.9562	9.86655e-253	1.79083e-250
ZNF695	199.384	-4.7827	0.141489	-33.8026	1.80813e-250	3.25028e-248
CIP2A	838.363	-2.69577	0.0803702	-33.5419	1.18218e-246	2.10484e-244
DTL	1586.38	-3.44286	0.102664	-33.5353	1.47434e-246	2.60026e-244
UBE2S	1699.7	-3.39001	0.101223	-33.4903	6.66332e-246	1.16421e-243
LMNB1	3786.71	-3.0543	0.0916529	-33.3247	1.69705e-243	2.93763e-241
CENPL	807.859	-2.11016	0.0633982	-33.2843	6.52077e-243	1.1184e-240
HASPIN	223.36	-3.07646	0.0926548	-33.2035	9.59923e-242	1.63143e-239
STMN1	17251.1	-2.88422	0.086967	-33.1645	3.49514e-241	5.88663e-239
RACGAP1	2696.76	-2.35291	0.0711542	-33.0677	8.6545e-240	1.44461e-237
FAM72B	115.68	-3.60389	0.109406	-32.9406	5.76675e-238	9.54065e-236
HMMR	872.577	-3.72876	0.113466	-32.8625	7.55967e-237	1.23972e-234
ACACB	8299.72	4.64605	0.141879	32.7466	3.39155e-235	5.51348e-233
FAM72A	110.069	-3.67264	0.112266	-32.7138	9.94793e-235	1.60325e-232
RAD54B	181.553	-2.61126	0.0801448	-32.5818	7.43482e-233	1.18798e-230
GPAM	13151.3	4.82967	0.148742	32.4701	2.82049e-231	4.46856e-229
ESPL1	1136.22	-3.3378	0.10282	-32.4626	3.59655e-231	5.65021e-229
RECQL4	1532.79	-3.41768	0.105631	-32.355	1.17921e-229	1.8371e-227
CDC6	1404.18	-3.2179	0.0995127	-32.3366	2.14423e-229	3.31292e-227
PDE2A	1547.32	3.8562	0.119386	32.3002	6.94752e-229	1.06462e-226
ARHGEF39	383.592	-2.66522	0.0826763	-32.2368	5.39186e-228	8.19519e-226
RAD51AP1	1080.12	-3.40851	0.106031	-32.1462	9.97428e-227	1.50378e-224
MMP11	11545.6	-5.75861	0.179272	-32.1222	2.16252e-226	3.23426e-224
LINC00511	1000.29	-4.88074	0.151981	-32.1141	2.80024e-226	4.1548e-224
PSRC1	893.05	-2.80528	0.0874295	-32.0862	6.87826e-226	1.01251e-223
MKI67	7792.75	-4.03333	0.126026	-32.0041	9.5749e-225	1.39846e-222
DSCC1	905.088	-2.50159	0.0785247	-31.8574	1.04101e-222	1.50866e-220
AC012073.1	80.8329	-2.75394	0.0865317	-31.8258	2.84929e-222	4.0975e-220
TAT	2509.22	7.61624	0.239564	31.792	8.34679e-222	1.19117e-219
DIAPH3	894.895	-3.31789	0.104586	-31.7242	7.211e-221	1.02129e-218
KNL1	944.879	-3.52178	0.111014	-31.7236	7.34676e-221	1.03269e-218
CENPN	559.848	-2.2856	0.0721301	-31.6872	2.33238e-220	3.25402e-218
COL10A1	2804.33	-6.07163	0.191842	-31.6492	7.78317e-220	1.07782e-217
PIF1	323.954	-3.68914	0.116646	-31.6268	1.58324e-219	2.17638e-217
E2F8	410.531	-4.01904	0.12754	-31.512	5.94172e-218	8.10806e-216
HDGF	30612	-1.98557	0.0630936	-31.4703	2.2184e-217	3.00528e-215
TOP2A	8779.34	-3.96695	0.126719	-31.305	3.98467e-215	5.35924e-213
PFKFB1	376.903	5.11223	0.163308	31.3043	4.08057e-215	5.44902e-213
CIT	1412.59	-2.58157	0.0827677	-31.1905	1.43117e-213	1.89757e-211
ZBTB16	2792.41	5.90313	0.189303	31.1835	1.781e-213	2.34477e-211
MMP1	2543.05	-7.7744	0.249645	-31.1418	6.55132e-213	8.56482e-211
POC1A	672.047	-2.47484	0.0796064	-31.0885	3.44645e-212	4.47441e-210
TNXB	6021.11	5.13975	0.165403	31.0742	5.38004e-212	6.93654e-210
ZWINT	2211.44	-2.96694	0.0954851	-31.0722	5.71629e-212	7.31959e-210
KCNIP2	2255.26	5.58111	0.17967	31.0632	7.5718e-212	9.62958e-210
ATP1A2	2321.68	7.17392	0.23185	30.9421	3.24549e-210	4.09963e-208
EME1	175.655	-2.83462	0.0916443	-30.9306	4.63129e-210	5.81087e-208
TK1	4013.8	-3.65717	0.11825	-30.9273	5.12499e-210	6.38745e-208
UHRF1	1225.52	-3.86679	0.125116	-30.9056	1.00594e-209	1.24544e-207
FANCA	951.216	-3.03597	0.098416	-30.8483	5.90108e-209	7.25794e-207
DBF4	1117.91	-1.97532	0.0641052	-30.8137	1.71887e-208	2.10028e-206
PCLAF	322.619	-3.55486	0.115531	-30.7697	6.66486e-208	8.09089e-206
SLC7A5	12991.8	-4.07854	0.132996	-30.6667	1.58516e-206	1.91191e-204
TEDC2	406.397	-3.27044	0.107022	-30.5584	4.36677e-205	5.23313e-203
MCM4	10676.8	-2.64463	0.086727	-30.4938	3.15251e-204	3.75389e-202
GPRIN1	555.774	-3.44707	0.113353	-30.4101	4.03572e-203	4.77518e-201
OIP5	67.1188	-2.86183	0.0943048	-30.3466	2.78739e-202	3.27738e-200
DONSON	1076.63	-2.15765	0.0712018	-30.3033	1.03821e-201	1.21309e-199
FEN1	2563.93	-2.26939	0.0749416	-30.2821	1.97185e-201	2.28968e-199
BTNL9	2423.26	5.02112	0.165945	30.2578	4.12017e-201	4.75473e-199
RAPGEF3	1130.89	2.96783	0.0981803	30.2284	1.00347e-200	1.15091e-198
COL11A1	5883.14	-5.7133	0.189994	-30.0709	1.16292e-198	1.32566e-196
AOC3	11675.9	4.75408	0.158174	30.0559	1.82627e-198	2.06922e-196
CAPN11	174.216	3.39804	0.113675	29.8926	2.45506e-196	2.7649e-194
PAMR1	1627.08	4.11403	0.137629	29.8923	2.48138e-196	2.77781e-194
PLK4	749.463	-2.39753	0.0802615	-29.8715	4.61462e-196	5.13514e-194
E2F2	1009.71	-3.83903	0.129142	-29.7272	3.4232e-194	3.78678e-192
PACC1	987.124	-2.15466	0.0726253	-29.6681	1.98096e-193	2.17847e-191
IBSP	141.861	-7.33704	0.248074	-29.576	3.0446e-192	3.32859e-190
FAXDC2	2425.33	3.07151	0.10401	29.5308	1.15798e-191	1.25863e-189
CENPM	546.157	-3.43727	0.116668	-29.4621	8.81328e-191	9.52394e-189
EEF1AKMT4	463.326	-3.16931	0.107628	-29.4468	1.38388e-190	1.48687e-188
BLM	715.748	-2.94366	0.0999889	-29.4398	1.69899e-190	1.81501e-188
DCAF13	4617.67	-1.83501	0.062351	-29.4303	2.25107e-190	2.39112e-188
SLC16A12	73.3487	4.46979	0.152007	29.4052	4.71508e-190	4.98013e-188
KLB	1009.51	5.07363	0.172708	29.3769	1.08396e-189	1.13846e-187
JPT1	7423.34	-2.83677	0.0965896	-29.3693	1.35335e-189	1.41346e-187
PGR	1915.13	5.19318	0.17766	29.2309	7.84465e-188	8.14754e-186
CA9	847.977	-6.60463	0.226956	-29.1009	3.49487e-186	3.60976e-184
CDT1	1429.05	-3.55007	0.122004	-29.0979	3.81513e-186	3.91889e-184
TONSL	1566.87	-2.79728	0.0961524	-29.0922	4.50651e-186	4.60378e-184
RMI2	953.178	-3.11388	0.107396	-28.9945	7.72909e-185	7.85301e-183
AC092718.4	344.094	-2.57676	0.0889997	-28.9524	2.61745e-184	2.64504e-182
GSTM5	1196.68	5.52189	0.190907	28.9245	5.87437e-184	5.90437e-182
CENPU	1356.06	-2.76381	0.0956929	-28.8821	2.00199e-183	2.00145e-181
CDC7	1015.65	-2.71085	0.0939393	-28.8575	4.07867e-183	4.05589e-181
CCDC170	520.606	3.42665	0.118824	28.8381	7.13646e-183	7.05906e-181
TNS1	30064.5	3.44682	0.119622	28.8144	1.41626e-182	1.39352e-180
ULBP1	187.363	-4.61828	0.160473	-28.7792	3.90288e-182	3.82013e-180
RCOR2	718.853	-3.86607	0.134368	-28.7724	4.7567e-182	4.63159e-180
GPR19	157.759	-3.52651	0.122787	-28.7205	2.11575e-181	2.04943e-179
XRCC2	625.768	-2.83492	0.099045	-28.6225	3.52808e-180	3.39986e-178
PDGFD	2129.48	2.8912	0.101091	28.6	6.71082e-180	6.43378e-178
FHL1	27349.7	5.36507	0.187886	28.5549	2.44265e-179	2.32986e-177
TNS2	6122.79	2.57525	0.0902317	28.5404	3.69361e-179	3.50518e-177
LRP8	1061.75	-2.90431	0.101777	-28.5361	4.18023e-179	3.94694e-177
ATAD2	5520.33	-2.58293	0.0905632	-28.5207	6.48163e-179	6.08915e-177
TRIM59	751.346	-2.54217	0.0893926	-28.4383	6.80689e-178	6.36274e-176
FOXCUT	733.255	-4.80468	0.169206	-28.3954	2.30462e-177	2.14353e-175
PAQR4	721.261	-2.59352	0.0913964	-28.3766	3.92936e-177	3.6366e-175
LINC02884	350.741	4.87324	0.172764	28.2076	4.72179e-175	4.34847e-173
GINS4	634.692	-2.97533	0.105774	-28.1291	4.32372e-174	3.96235e-172
CDCA7	1379.83	-3.07001	0.109329	-28.0805	1.6972e-173	1.54776e-171
PRIM2	1200.51	-1.66361	0.0593785	-28.017	1.00786e-172	9.14658e-171
DSN1	1554.55	-1.40106	0.0500244	-28.0075	1.31581e-172	1.18836e-170
ABCA9	1160.49	4.58255	0.163855	27.9671	4.08053e-172	3.66757e-170
SCN2B	155.645	4.8568	0.173869	27.9338	1.03857e-171	9.29001e-170
GLYAT	529.352	7.11132	0.254841	27.9049	2.32555e-171	2.07029e-169
FZD4	6498.81	3.47006	0.124396	27.8953	3.044e-171	2.69705e-169
FANCI	2305.14	-2.38743	0.0856695	-27.8679	6.53332e-171	5.76134e-169
LEP	7435.2	7.38516	0.265363	27.8304	1.85795e-170	1.63072e-168
RFC4	1856.99	-2.15024	0.077371	-27.7912	5.53678e-170	4.83692e-168
CCDC167	1037.17	-2.47927	0.0892547	-27.7774	8.13158e-170	7.07069e-168
CENPW	1373.78	-3.28879	0.11868	-27.7115	5.07965e-169	4.39649e-167
TPM3	25985.8	-1.49738	0.0540803	-27.6881	9.72194e-169	8.37565e-167
ACTL8	929.784	-10.1402	0.36757	-27.5872	1.58522e-167	1.35943e-165
PCNA	7145.55	-1.86929	0.0678851	-27.5361	6.49007e-167	5.54027e-165
CLEC3B	1089.12	4.71615	0.171389	27.5172	1.09372e-166	9.29411e-165
LIPE	8742.78	5.46171	0.199311	27.403	2.52432e-165	2.13539e-163
GGH	2746.96	-2.58037	0.0942402	-27.3808	4.64091e-165	3.90819e-163
H2AZ1	8881.88	-2.00662	0.0733186	-27.3684	6.51948e-165	5.46555e-163
ZBTB4	7027.29	1.40465	0.051506	27.2715	9.24227e-164	7.71358e-162
ESCO2	418.705	-3.17103	0.116299	-27.2662	1.06653e-163	8.86168e-162
CNIH2	334.665	-4.20106	0.154183	-27.2472	1.79172e-163	1.48214e-161
ITIH5	7323.89	4.34854	0.159642	27.2394	2.22011e-163	1.82841e-161
NOSTRIN	924.847	2.80856	0.103118	27.2364	2.41073e-163	1.97669e-161
SRPK1	3202.07	-1.84571	0.0678774	-27.1918	8.1293e-163	6.63657e-161
SCUBE2	3500.6	4.20131	0.154865	27.1289	4.48952e-162	3.6492e-160
ABLIM3	2273.7	3.67565	0.135507	27.1252	4.97019e-162	4.02241e-160
TUBA1C	4329.1	-2.01907	0.0744778	-27.1096	7.57901e-162	6.10731e-160
HMGA1	12535.1	-2.70305	0.099781	-27.0898	1.29969e-161	1.04282e-159
AVPR2	154.618	3.83072	0.141534	27.0657	2.49849e-161	1.99612e-159
EZH1	2880.45	1.67694	0.0620347	27.0324	6.1569e-161	4.89801e-159
CCNF	1343.48	-2.05918	0.0762364	-27.0105	1.11316e-160	8.81802e-159
NKAPL	54.3146	3.1279	0.11581	27.0089	1.1617e-160	9.16374e-159
CD300LG	1795.2	6.20697	0.230012	26.9854	2.19494e-160	1.72414e-158
CCT3	26728.1	-1.68336	0.0624891	-26.9385	7.78738e-160	6.09142e-158
CRY2	3364.5	1.89338	0.0703189	26.9256	1.1018e-159	8.58254e-158
HORMAD1	745.078	-6.5404	0.243021	-26.9129	1.55184e-159	1.2038e-157
DDX39A	4403.55	-2.19118	0.0814767	-26.8933	2.63104e-159	2.03253e-157
NPR1	2726.83	3.72395	0.138853	26.8192	1.92722e-158	1.48269e-156
MTHFD2	4970.02	-2.06124	0.0769952	-26.771	7.04137e-158	5.39502e-156
ILF2	19928.4	-1.74542	0.0652011	-26.7698	7.25976e-158	5.53964e-156
PARPBP	327.949	-2.17997	0.0816374	-26.703	4.33931e-157	3.2977e-155
A2ML1	2785.6	-5.82793	0.2186	-26.6603	1.36086e-156	1.03001e-154
AC091057.1	270.282	-2.5335	0.0950936	-26.6422	2.20434e-156	1.6617e-154
RCC2	11663.7	-1.59217	0.0599606	-26.5537	2.33011e-155	1.74945e-153
DDIAS	628.237	-2.54072	0.0957976	-26.5217	5.44373e-155	4.07082e-153
GPSM2	1767.29	-2.30433	0.0868899	-26.5201	5.685e-155	4.23431e-153
E2F7	395.197	-3.73634	0.140925	-26.5129	6.87848e-155	5.10291e-153
SUV39H2	1010.93	-1.99822	0.0753758	-26.5101	7.40664e-155	5.47301e-153
E2F3	2769.42	-2.04969	0.0774425	-26.4673	2.30916e-154	1.69959e-152
NEK10	398.966	4.25713	0.160892	26.4596	2.82955e-154	2.07445e-152
GPD1	15093.4	6.34449	0.239801	26.4573	3.00724e-154	2.19611e-152
HSPB7	2901.41	5.63033	0.212813	26.4567	3.05564e-154	2.22277e-152
ECT2	3269.81	-2.326	0.0881774	-26.3786	2.41076e-153	1.74687e-151
TBC1D31	751.908	-1.76305	0.0668409	-26.3768	2.52841e-153	1.82504e-151
CD36	33455.3	5.11526	0.194226	26.3366	7.29949e-153	5.24861e-151
ABCA10	483.794	3.98699	0.151389	26.336	7.43129e-153	5.32291e-151
PYGM	240.572	3.63859	0.138295	26.3103	1.46007e-152	1.04183e-150
CLEC5A	314.685	-3.75111	0.142626	-26.3004	1.89601e-152	1.34775e-150
SH2D2A	399.338	-2.80919	0.106838	-26.2938	2.258e-152	1.59899e-150
LINC01614	151.792	-5.10333	0.194138	-26.2871	2.69082e-152	1.8983e-150
CDKN2A	2581.22	-4.60136	0.175077	-26.282	3.08163e-152	2.16583e-150
ACVR1C	1736.01	5.32832	0.202821	26.271	4.11261e-152	2.8796e-150
LMNB2	5618.91	-2.20343	0.0838872	-26.2666	4.62481e-152	3.22615e-150
CD34	7637.61	2.59533	0.0989417	26.2309	1.18125e-151	8.20947e-150
DNA2	699.163	-2.48823	0.0949101	-26.2167	1.71507e-151	1.18753e-149
BAK1	1426.89	-1.71058	0.0653047	-26.1938	3.12604e-151	2.15651e-149
ARHGAP20	506.778	3.58745	0.137161	26.155	8.63614e-151	5.93576e-149
TIMP4	1957.43	5.82723	0.223604	26.0605	1.02216e-149	6.99975e-148
SGO2	898.455	-2.03387	0.0780446	-26.0603	1.02725e-149	7.00892e-148
RDH5	213.63	4.53249	0.174012	26.047	1.45639e-149	9.90079e-148
FAM72D	60.1169	-4.12202	0.158308	-26.038	1.83761e-149	1.24471e-147
ANP32E	8420.91	-2.15705	0.0828867	-26.0241	2.64082e-149	1.78232e-147
OXTR	5084.62	4.86623	0.187049	26.0158	3.28108e-149	2.20647e-147
LRRN4CL	493.912	4.25761	0.163763	25.9987	5.12807e-149	3.43617e-147
MTHFD1L	2302.91	-2.09648	0.08067	-25.9883	6.71048e-149	4.48045e-147
AGTR1	563.015	4.32129	0.166601	25.938	2.4862e-148	1.65408e-146
GJB2	2874.58	-5.05972	0.195335	-25.9027	6.2022e-148	4.1117e-146
CDCA4	1092.06	-1.95715	0.0756465	-25.8724	1.36363e-147	9.00813e-146
MEX3A	5226.93	-3.41994	0.132215	-25.8665	1.58827e-147	1.04552e-145
GABBR2	502.81	-6.07803	0.235038	-25.8598	1.88778e-147	1.23832e-145
VGF	87.153	-5.65278	0.218783	-25.8373	3.37607e-147	2.20684e-145
MCM6	4992.58	-1.79503	0.0694889	-25.832	3.88007e-147	2.52745e-145
LINC02185	86.0725	3.20674	0.124192	25.8209	5.17078e-147	3.35652e-145
RAI2	1132.07	3.0121	0.116655	25.8205	5.22525e-147	3.38014e-145
H2AX	2517.47	-2.47786	0.0959745	-25.8179	5.58735e-147	3.60192e-145
BRIP1	715.122	-2.73286	0.106188	-25.736	4.62733e-146	2.97278e-144
LEPR	2156.89	3.36218	0.130685	25.7274	5.77157e-146	3.69519e-144
DIPK2B	2184.89	2.51929	0.0979962	25.708	9.5012e-146	6.06228e-144
TUBB	49295.6	-1.53031	0.0595307	-25.7062	9.97249e-146	6.34135e-144
NFE2L3	1813.27	-2.63959	0.102992	-25.629	7.25214e-145	4.59589e-143
HSD17B6	185.931	-2.82292	0.110147	-25.6286	7.32488e-145	4.62631e-143
CHEK2	981.484	-1.74928	0.0683657	-25.5871	2.12425e-144	1.33714e-142
CXCL10	5967.7	-5.10986	0.199929	-25.5584	4.43329e-144	2.78122e-142
ASPA	337.581	4.32915	0.169741	25.5044	1.75953e-143	1.10015e-141
LVRN	439.375	5.32722	0.209108	25.4759	3.64468e-143	2.27125e-141
RIPK2	2662.63	-1.89718	0.0745471	-25.4494	7.17108e-143	4.45393e-141
SIM2	403.605	-5.70469	0.224298	-25.4335	1.0751e-142	6.6553e-141
NUP93	3629.13	-1.28949	0.0507139	-25.4268	1.27497e-142	7.86653e-141
LRIG1	5516.6	1.83553	0.0722462	25.4066	2.13256e-142	1.31146e-140
SORBS1	15421	3.70516	0.145887	25.3975	2.6876e-142	1.64737e-140
LHFPL6	3894.03	2.54574	0.100295	25.3825	3.93542e-142	2.40433e-140
LYVE1	2290.22	4.73511	0.186658	25.3679	5.7076e-142	3.47569e-140
TFR2	255.432	-4.07311	0.160736	-25.3404	1.14756e-141	6.96547e-140
GPIHBP1	864.709	4.55332	0.179773	25.3282	1.56395e-141	9.46214e-140
ABCA8	2433.95	4.90079	0.193715	25.299	3.27589e-141	1.97557e-139
LMOD1	2736.42	3.33901	0.131991	25.2973	3.42276e-141	2.05751e-139
MYOM1	758.893	3.57544	0.141443	25.2783	5.53343e-141	3.31562e-139
AQP7	2543.67	6.29442	0.249015	25.2772	5.68541e-141	3.3958e-139
CYBRD1	17079.7	2.68832	0.106382	25.2705	6.73829e-141	4.01186e-139
MAOA	5563.7	4.67416	0.185072	25.256	9.74084e-141	5.78111e-139
CHAF1B	1523.11	-2.19239	0.0868388	-25.2466	1.23414e-140	7.30137e-139
GARS1	8500.18	-1.51095	0.059969	-25.1955	4.49046e-140	2.64824e-138
OTX1	486.403	-4.14322	0.164451	-25.1942	4.63433e-140	2.72449e-138
ANGPT4	93.9674	4.20183	0.166976	25.1642	9.86909e-140	5.78378e-138
PDSS1	484.604	-1.915	0.0763112	-25.0947	5.68389e-139	3.32063e-137
FAM111B	1539.75	-3.42077	0.136389	-25.081	8.01609e-139	4.66856e-137
PPP1R14B	5367.17	-2.39131	0.0954693	-25.048	1.83769e-138	1.06694e-136
C1orf112	818.759	-1.99678	0.0799988	-24.9602	1.65553e-137	9.58208e-136
SLC52A2	4304.88	-2.48239	0.0994589	-24.9589	1.70792e-137	9.85482e-136
IL6ST	15823.2	2.27286	0.0911078	24.947	2.30298e-137	1.32474e-135
POP1	1080.19	-1.97667	0.0792666	-24.937	2.95734e-137	1.69593e-135
SCN4A	560.554	4.52044	0.181335	24.9287	3.63871e-137	2.0803e-135
CKAP2	2385.23	-1.95266	0.0783955	-24.9078	6.13021e-137	3.49403e-135
KLHDC1	195.455	2.20416	0.0884966	24.9067	6.2989e-137	3.57927e-135
RNFT2	486.955	-2.88146	0.115708	-24.9029	6.92519e-137	3.92323e-135
PEAR1	784.815	2.66784	0.107144	24.8996	7.51828e-137	4.24635e-135
CKS1B	2672.5	-1.92087	0.0771538	-24.8967	8.08515e-137	4.55277e-135
INHBA	2992.27	-3.34092	0.134206	-24.894	8.63172e-137	4.84594e-135
C21orf58	598.019	-2.27518	0.0914672	-24.8743	1.41138e-136	7.89993e-135
TXNIP	61816.8	2.53046	0.101751	24.8691	1.6076e-136	8.97134e-135
CFD	5927.91	4.68226	0.188364	24.8575	2.14532e-136	1.19365e-134
LINC01956	419.691	-5.21663	0.209864	-24.8573	2.15858e-136	1.19747e-134
CRHBP	151.824	4.4834	0.180625	24.8216	5.23897e-136	2.89771e-134
TGFBR2	12849.2	2.52503	0.101749	24.8161	6.00313e-136	3.31058e-134
LIN9	923.905	-1.78361	0.0719302	-24.7964	9.80412e-136	5.39082e-134
PDK4	13165.3	4.48896	0.181164	24.7784	1.53187e-135	8.39833e-134
NCAPG2	2539.1	-1.91961	0.0775264	-24.7608	2.37298e-135	1.29716e-133
MTBP	715.699	-1.99387	0.0806095	-24.735	4.49886e-135	2.45207e-133
CAV1	19154.5	3.37683	0.136532	24.7329	4.73839e-135	2.57512e-133
CXCL11	1244.61	-4.88933	0.197725	-24.728	5.34883e-135	2.89845e-133
CIDEC	6463.9	6.50128	0.262926	24.7266	5.5327e-135	2.98941e-133
IL4I1	857.593	-3.66113	0.148147	-24.7128	7.78883e-135	4.19632e-133
ALYREF	4070.01	-2.03227	0.0822441	-24.7103	8.29504e-135	4.4562e-133
MMRN2	3400.66	2.5467	0.103083	24.7054	9.35387e-135	5.01062e-133
AL023803.2	15.6293	-4.60172	0.186356	-24.6932	1.26438e-134	6.75362e-133
MFAP2	1862.19	-3.0664	0.124256	-24.678	1.84141e-134	9.80774e-133
SLC19A3	3292.98	5.00295	0.202903	24.6569	3.10725e-134	1.65029e-132
ART3	1474.35	-5.9341	0.241015	-24.6213	7.46321e-134	3.95254e-132
KL	260.915	3.30314	0.134194	24.6147	8.78963e-134	4.64187e-132
KNSTRN	1268.58	-1.8172	0.0738786	-24.5972	1.35505e-133	7.13594e-132
NOVA1	965.533	4.121	0.167611	24.5866	1.75612e-133	9.2221e-132
PLIN1	24084.2	6.51754	0.265204	24.5756	2.30463e-133	1.20686e-131
DNAJB11	2344.57	-1.38582	0.0564564	-24.5467	4.69292e-133	2.45067e-131
PLPP4	240.118	-4.52544	0.184472	-24.5319	6.75127e-133	3.51574e-131
SVEP1	5454.01	4.04761	0.165032	24.5262	7.75647e-133	4.02798e-131
MRGBP	1408.68	-1.54484	0.063009	-24.5178	9.54572e-133	4.94342e-131
PARP1	15273.6	-1.43429	0.0585107	-24.5133	1.06525e-132	5.50134e-131
FLAD1	4198.69	-1.85482	0.0757031	-24.5013	1.43062e-132	7.36789e-131
LDB2	1459.49	2.58295	0.105426	24.5	1.47735e-132	7.58764e-131
KLHL33	43.7287	3.45818	0.141177	24.4953	1.65693e-132	8.48664e-131
CCDC150	201.452	-2.57934	0.10537	-24.4788	2.48668e-132	1.27018e-130
TCF19	2568.98	-2.11909	0.0866099	-24.467	3.31475e-132	1.68854e-130
RHBDF2	2626.39	-1.84727	0.0755498	-24.4511	4.90113e-132	2.48986e-130
PLAUR	2837.49	-2.54553	0.104324	-24.4004	1.69444e-131	8.58472e-130
FAM161B	436.552	1.5974	0.0654703	24.3988	1.75924e-131	8.88893e-130
SH3D19	6327.41	2.4567	0.100727	24.3896	2.20348e-131	1.11035e-129
ECM2	3241.67	3.41635	0.140115	24.3825	2.62343e-131	1.31841e-129
CBX7	2086.31	2.129	0.0873233	24.3807	2.73952e-131	1.37307e-129
EN1	2836.47	-4.53434	0.186189	-24.3534	5.32951e-131	2.66404e-129
CALR	51020.1	-1.6343	0.0672141	-24.3148	1.36685e-130	6.81419e-129
JAM2	1690.58	2.62191	0.107908	24.2976	2.07667e-130	1.03253e-128
LINC00634	27.1173	-4.02447	0.165641	-24.2963	2.14409e-130	1.06323e-128
SGCG	216.704	5.28418	0.217922	24.248	6.93944e-130	3.43209e-128
LDLRAD2	84.8228	3.1374	0.129409	24.244	7.65009e-130	3.77357e-128
GHR	3632.27	4.05707	0.167358	24.2419	8.04572e-130	3.95828e-128
FANCB	180.935	-2.2362	0.0922979	-24.2281	1.12508e-129	5.52058e-128
RCC1	3907.5	-1.86637	0.0770621	-24.2191	1.40136e-129	6.85824e-128
GYG2	5970.31	4.05339	0.167527	24.1954	2.48944e-129	1.21515e-127
MIR4653	30.298	-3.96367	0.164019	-24.1659	5.08499e-129	2.47562e-127
MIS18A	1066.78	-1.57249	0.0651105	-24.1511	7.26917e-129	3.5298e-127
PLIN4	42524	6.09473	0.252627	24.1254	1.35331e-128	6.55445e-127
CSRNP1	3943.43	2.43012	0.100784	24.1121	1.86593e-128	9.01385e-127
XPO5	5514.31	-1.6541	0.0686284	-24.1023	2.36344e-128	1.13878e-126
USHBP1	217.648	2.46254	0.102217	24.0913	3.08318e-128	1.48175e-126
GALNT15	2355.26	3.93763	0.163483	24.0859	3.51568e-128	1.68527e-126
CRYBG2	219.925	-4.02553	0.167252	-24.0686	5.32782e-128	2.54741e-126
COL22A1	1374.01	-5.07132	0.210732	-24.0653	5.77387e-128	2.75364e-126
EGR1	37625.5	3.33215	0.138516	24.056	7.22313e-128	3.43604e-126
YARS1	6776.42	-1.37048	0.0570421	-24.0258	1.49672e-127	7.10183e-126
MSLN	4918.08	-6.78346	0.282374	-24.0229	1.60179e-127	7.58113e-126
GAS2L3	739.281	-2.17027	0.090427	-24.0003	2.76278e-127	1.3043e-125
HENMT1	1353.46	-1.6674	0.0694771	-23.9993	2.82714e-127	1.33132e-125
DNMT3B	719.714	-2.38737	0.0995053	-23.9924	3.34161e-127	1.56963e-125
PRAME	2364.11	-6.0124	0.250612	-23.9909	3.46485e-127	1.62344e-125
FANCD2	1234.96	-1.99301	0.083179	-23.9605	7.18937e-127	3.36013e-125
BOP1	5414.93	-2.56042	0.106884	-23.9552	8.15696e-127	3.80285e-125
PTGER3	2354.58	3.6935	0.154359	23.928	1.56584e-126	7.28194e-125
BEND3	762.506	-1.77725	0.0742808	-23.9261	1.63818e-126	7.59945e-125
RANBP1	4489.11	-1.58217	0.0661302	-23.9251	1.67895e-126	7.76932e-125
LINC00337	31.084	-3.55474	0.148672	-23.9099	2.41493e-126	1.11475e-124
RELT	353.952	-2.10386	0.0880468	-23.8948	3.47209e-126	1.59879e-124
ATOH8	633.227	3.69497	0.154649	23.8926	3.65938e-126	1.68089e-124
SLC2A4	795.787	4.68076	0.196052	23.8751	5.5565e-126	2.54605e-124
SEMA3G	3986.6	3.63621	0.152303	23.8748	5.60286e-126	2.56101e-124
CENPK	305.586	-2.27667	0.0953938	-23.866	6.90539e-126	3.14869e-124
LINC01537	69.3577	4.05867	0.170117	23.8581	8.34934e-126	3.78915e-124
TBC1D7	1318.9	-1.74591	0.073179	-23.8581	8.35052e-126	3.78915e-124
TDO2	388.511	-4.78143	0.200728	-23.8205	2.05056e-125	9.28215e-124
ZNF367	672.004	-2.22878	0.0936308	-23.8039	3.04116e-125	1.3733e-123
CALCOCO1	5016.2	1.54814	0.0650922	23.7838	4.91293e-125	2.21319e-123
MYCT1	945.695	2.54098	0.106848	23.7813	5.21818e-125	2.34504e-123
INCENP	1837.42	-1.72721	0.0726391	-23.778	5.64429e-125	2.53046e-123
POLE2	359.995	-1.89735	0.079872	-23.7549	9.77769e-125	4.37306e-123
NMU	192.461	-4.97499	0.20955	-23.7413	1.35253e-124	6.03472e-123
CABLES2	1199.92	-1.77899	0.0749407	-23.7387	1.43891e-124	6.40485e-123
WDHD1	1067.86	-1.79418	0.0756322	-23.7225	2.11506e-124	9.39218e-123
RTKN2	778.87	-3.00628	0.126786	-23.7114	2.74871e-124	1.21771e-122
RFC2	2504.65	-1.62306	0.0684665	-23.7058	3.13865e-124	1.38406e-122
MMP13	1385.31	-6.47402	0.273098	-23.7058	3.13904e-124	1.38406e-122
HELLS	1130.44	-2.36609	0.0998435	-23.698	3.78266e-124	1.66392e-122
GAL	502.432	-4.45472	0.188176	-23.6732	6.81667e-124	2.9915e-122
TIMELESS	2481.24	-1.65904	0.0701233	-23.6589	9.54889e-124	4.18071e-122
PDZK1	317.166	4.04531	0.171039	23.6513	1.14415e-123	4.99764e-122
AP001528.1	203.372	3.93246	0.166275	23.6503	1.172e-123	5.10734e-122
CPED1	2027.76	3.58953	0.151996	23.616	2.64276e-123	1.14899e-121
TRAIP	403.099	-1.79593	0.07622	-23.5625	9.34977e-123	4.05555e-121
FBXO43	70.2627	-2.94509	0.12504	-23.5533	1.16206e-122	5.02889e-121
AL034374.1	47.5893	3.10866	0.132083	23.5356	1.76155e-122	7.60558e-121
SCN4B	1208.02	3.2578	0.138432	23.5336	1.84834e-122	7.9619e-121
KLF9	4553.64	2.23567	0.0950756	23.5147	2.88571e-122	1.24019e-120
ZWILCH	1064.04	-1.56205	0.0664325	-23.5134	2.97681e-122	1.27641e-120
CERT1	2811.24	1.63044	0.0693677	23.5043	3.68948e-122	1.57837e-120
TMPO-AS1	170.394	-2.17297	0.0924828	-23.496	4.48628e-122	1.91486e-120
HPDL	310.269	-3.55703	0.151673	-23.452	1.26023e-121	5.36675e-120
HSPB6	1113.66	4.95645	0.211406	23.4451	1.48192e-121	6.29646e-120
CEP68	2616.11	1.36072	0.0580806	23.4282	2.20491e-121	9.34711e-120
FHL5	245.58	3.54985	0.151557	23.4225	2.52181e-121	1.06663e-119
SCARA5	2472.75	5.18886	0.221564	23.4193	2.72088e-121	1.14824e-119
ACSM5	414.161	4.52214	0.19316	23.4114	3.27221e-121	1.37779e-119
SMG5	10060.3	-1.42874	0.061031	-23.4101	3.3734e-121	1.41721e-119
ISG20L2	4448.49	-1.27087	0.0543142	-23.3985	4.4298e-121	1.85684e-119
KREMEN2	139.705	-4.18705	0.179027	-23.3878	5.6851e-121	2.37769e-119
F10	265.203	3.32845	0.142327	23.3858	5.95557e-121	2.48525e-119
MCM7	10408.1	-1.69893	0.0727269	-23.3605	1.07834e-120	4.48988e-119
KLHDC7B-DT	56.1095	-4.58977	0.196496	-23.3581	1.1407e-120	4.73899e-119
SLC25A19	477.185	-1.62505	0.0696002	-23.3483	1.43406e-120	5.9445e-119
AC018521.6	28.8307	1.8015	0.0771724	23.3439	1.58962e-120	6.57475e-119
INTS7	2538.02	-1.4402	0.0617023	-23.341	1.69946e-120	7.01355e-119
DDX11-AS1	79.5253	-2.47779	0.106179	-23.3359	1.91713e-120	7.89444e-119
AFAP1-AS1	981.305	-5.84078	0.250347	-23.3308	2.16122e-120	8.87998e-119
RPL39L	1189.38	-2.26721	0.0971855	-23.3287	2.26929e-120	9.3036e-119
SCNM1	2254.31	-1.6666	0.0715142	-23.3045	3.99288e-120	1.63341e-118
BAIAP2L1	2144.81	-1.73097	0.0743029	-23.2962	4.84505e-120	1.97769e-118
POLR1G	386.245	-1.82163	0.0782682	-23.2742	8.09868e-120	3.29858e-118
AL133482.1	188.979	3.23784	0.139149	23.2688	9.17585e-120	3.72918e-118
MCM2	2394.18	-2.49591	0.107396	-23.2403	1.78473e-119	7.23766e-118
MGLL	9489.77	3.00968	0.129517	23.2378	1.89194e-119	7.65582e-118
KCTD5	2366.95	-1.33955	0.0576641	-23.2302	2.25704e-119	9.11348e-118
APH1B	1063.68	1.56422	0.0673793	23.2151	3.20525e-119	1.29143e-117
HAPLN1	510.066	-6.51154	0.2805	-23.2141	3.28224e-119	1.3196e-117
SQLE	5415.25	-2.63897	0.113711	-23.2076	3.81661e-119	1.53115e-117
TYMS	499.391	-2.5886	0.111596	-23.1962	4.97211e-119	1.99044e-117
KIF22	2556.71	-1.55223	0.0669211	-23.195	5.11691e-119	2.04403e-117
SPDL1	970.296	-1.48044	0.0638613	-23.1821	6.89673e-119	2.74913e-117
ESM1	494.826	-3.1583	0.136278	-23.1754	8.06233e-119	3.20692e-117
SLIT3	5711.77	3.2111	0.138621	23.1645	1.03794e-118	4.11687e-117
TTC13	1653.56	-1.39063	0.060033	-23.1645	1.0394e-118	4.11687e-117
PPARG	2277.22	3.57147	0.154282	23.1489	1.48963e-118	5.88766e-117
SOX11	1918.74	-4.62291	0.199808	-23.1367	1.97665e-118	7.7961e-117
ADCY5	990.726	3.58204	0.154876	23.1285	2.39455e-118	9.42445e-117
CHST6	397.199	-3.80904	0.164893	-23.1	4.62753e-118	1.81747e-116
ABRACL	3297.18	-2.2964	0.0994483	-23.0914	5.65141e-118	2.21495e-116
EMCN	1668.37	2.57677	0.111625	23.0842	6.66981e-118	2.60862e-116
SNRPD1	3648.4	-1.46111	0.0633414	-23.0672	9.89497e-118	3.86186e-116
EPYC	103.335	-5.46115	0.236751	-23.0671	9.91544e-118	3.86186e-116
LGALS12	1304.9	5.5028	0.238571	23.0657	1.02336e-117	3.9775e-116
MCM3	9887.41	-1.62891	0.070645	-23.0577	1.23065e-117	4.77323e-116
TOMM40	4560.09	-1.95666	0.0849118	-23.0434	1.71383e-117	6.63356e-116
KIF1A	2457.67	-6.14315	0.266695	-23.0344	2.11063e-117	8.15251e-116
HSPA14	1468.1	-1.75567	0.0763154	-23.0054	4.11648e-117	1.58675e-115
SMC1B	230.244	-3.77126	0.163965	-23.0003	4.62729e-117	1.77998e-115
GINS2	1043.75	-2.40286	0.104555	-22.9817	7.10099e-117	2.72593e-115
ELAVL1	5814.96	-0.981606	0.0427175	-22.979	7.56153e-117	2.89678e-115
AL158206.1	381.092	1.95934	0.0853165	22.9656	1.02966e-116	3.93649e-115
FOSB	14333.1	4.58632	0.199711	22.9648	1.04764e-116	3.99706e-115
MOCS1	1705.05	2.66966	0.116266	22.9618	1.12428e-116	4.28074e-115
ZCCHC24	2735.39	2.5327	0.110381	22.945	1.6522e-116	6.27803e-115
CAB39L	2263.12	2.11221	0.0920618	22.9434	1.71355e-116	6.49793e-115
ARRB1	2796.81	1.79963	0.078583	22.901	4.5445e-116	1.71983e-114
GSEC	278.582	-2.24437	0.0980511	-22.8898	5.87374e-116	2.21838e-114
APOB	352.968	5.74667	0.251076	22.8881	6.10311e-116	2.30035e-114
SPARCL1	22866.1	2.57003	0.112503	22.8441	1.6733e-115	6.29423e-114
AHNAK	111873	2.36084	0.103452	22.8207	2.85763e-115	1.07276e-113
TMEM37	1891.45	3.39274	0.148721	22.8127	3.43022e-115	1.28513e-113
MRPL13	2680.06	-1.50929	0.0661734	-22.8081	3.81055e-115	1.42477e-113
GNG11	2886.05	2.57337	0.112837	22.8061	3.99183e-115	1.48957e-113
VPS72	4097.81	-1.58652	0.0695691	-22.805	4.09082e-115	1.52346e-113
BYSL	2110.58	-1.75793	0.0771127	-22.7969	4.92165e-115	1.82923e-113
AL024507.2	64.701	-1.89154	0.0830044	-22.7884	5.96938e-115	2.21424e-113
MSANTD3	1160.87	-1.29781	0.0569737	-22.7792	7.38062e-115	2.73229e-113
AL133215.2	33.348	-2.39251	0.10525	-22.7317	2.17731e-114	8.04444e-113
CCNE2	345.878	-2.71671	0.119554	-22.7236	2.61977e-114	9.66006e-113
MYZAP	431.064	3.24754	0.143	22.7101	3.56204e-114	1.31087e-112
LINC02487	622	-5.57827	0.245672	-22.7062	3.89032e-114	1.42887e-112
AC022784.1	389.192	-4.48209	0.197411	-22.7043	4.06264e-114	1.48924e-112
PPP1R12B	5952.68	2.20483	0.0971335	22.699	4.58233e-114	1.67645e-112
KCNG1	822.972	-4.56153	0.201044	-22.6893	5.71646e-114	2.08729e-112
FAM110D	301.512	2.6777	0.118041	22.6845	6.3709e-114	2.32171e-112
LAGE3	1447.36	-2.1933	0.0968281	-22.6515	1.34945e-113	4.90817e-112
GEN1	1275.6	-1.67372	0.0740036	-22.6168	2.96473e-113	1.07623e-111
SLC14A2	92.1869	4.33382	0.191727	22.6041	3.94992e-113	1.43108e-111
ITIH2	151.764	4.35537	0.192869	22.582	6.51528e-113	2.35596e-111
PLPP3	5141.24	1.95654	0.0866462	22.5808	6.69741e-113	2.41714e-111
CBX3	13330.9	-1.20615	0.0534217	-22.5778	7.15896e-113	2.57874e-111
AL031668.2	453.606	-5.5388	0.245414	-22.5692	8.70688e-113	3.13029e-111
FAM72C	32.0056	-4.09526	0.181655	-22.5441	1.53312e-112	5.50129e-111
COLGALT1	9690.45	-1.46753	0.0651042	-22.5412	1.6375e-112	5.86456e-111
FAM136A	3068.35	-1.41717	0.0629255	-22.5214	2.56289e-112	9.16123e-111
GSN	68420.8	2.35057	0.104447	22.5048	3.72408e-112	1.32866e-110
DKC1	6357.15	-1.43328	0.0638028	-22.4642	9.30155e-112	3.31224e-110
POLH-AS1	53.0853	-2.25255	0.1003	-22.4581	1.06585e-111	3.78824e-110
PSAT1	2762.61	-2.7933	0.124497	-22.4366	1.73054e-111	6.13899e-110
SOX17	396.78	2.79791	0.124715	22.4344	1.81795e-111	6.43687e-110
MYMX	96.8612	4.44781	0.198458	22.4118	3.01691e-111	1.06618e-109
CXCL12	11930.7	2.51684	0.112301	22.4116	3.0325e-111	1.06967e-109
NEK9	4523.85	1.1615	0.051837	22.4068	3.37642e-111	1.18874e-109
SLC26A9	231.737	-5.54403	0.24754	-22.3965	4.25523e-111	1.49533e-109
UBQLN4	5018.25	-1.4281	0.0638392	-22.3703	7.66229e-111	2.68755e-109
CEP126	664.006	2.63569	0.117872	22.3606	9.51448e-111	3.33096e-109
SNRPG	2694.18	-1.56054	0.0698152	-22.3525	1.14233e-110	3.99175e-109
AC034139.1	48.1528	3.08072	0.137953	22.3317	1.81937e-110	6.34575e-109
INMT	513.221	3.36685	0.150955	22.3037	3.40104e-110	1.18403e-108
NUP62	4582.37	-1.16277	0.0521402	-22.3008	3.63063e-110	1.26161e-108
S1PR1	2585.29	2.47277	0.110925	22.2922	4.39513e-110	1.52443e-108
H2BC11	339.801	-3.84734	0.17263	-22.2866	4.9891e-110	1.72725e-108
HPRT1	2469.08	-1.61756	0.0725942	-22.2822	5.50182e-110	1.90123e-108
THSD1	434.621	1.99441	0.0895343	22.2754	6.39497e-110	2.20579e-108
CES1	3469.64	4.69134	0.210635	22.2723	6.8543e-110	2.35987e-108
MTURN	5656.21	2.72392	0.122341	22.2651	8.05857e-110	2.76939e-108
RUVBL1	3803.15	-1.49841	0.0674836	-22.204	3.14127e-109	1.07754e-107
TMEM178A	204.428	3.27077	0.147363	22.1954	3.80799e-109	1.30385e-107
CHRDL1	7763.77	4.30451	0.194006	22.1875	4.53302e-109	1.54926e-107
MMD	3390.78	2.90491	0.130947	22.1839	4.90922e-109	1.67478e-107
FBXL5	6425.96	1.40745	0.0634521	22.1813	5.19953e-109	1.77059e-107
DIXDC1	2603.03	1.98902	0.0897141	22.1706	6.59621e-109	2.24211e-107
MYH11	12873.3	4.04352	0.182404	22.168	6.99994e-109	2.37503e-107
ABCC6	333.684	3.1775	0.14335	22.166	7.31299e-109	2.47675e-107
LRRC59	7916.29	-1.27653	0.0576107	-22.1578	8.77257e-109	2.9657e-107
SOCS2	1185.27	2.4954	0.11263	22.1558	9.17636e-109	3.09661e-107
RHBDL2	408.291	-2.26744	0.102372	-22.1489	1.06844e-108	3.599e-107
HAUS8	644.446	-1.52402	0.0688128	-22.1473	1.10745e-108	3.72371e-107
SMC4	3995.45	-2.15461	0.0973729	-22.1274	1.72345e-108	5.78455e-107
DPT	2640.48	3.96387	0.179244	22.1144	2.29937e-108	7.70371e-107
SRSF5	9826.1	1.17152	0.0529884	22.109	2.58665e-108	8.6507e-107
ACAN	978.666	-5.01567	0.226887	-22.1065	2.73773e-108	9.13962e-107
PYCR1	3495.08	-2.6165	0.118407	-22.0976	3.33502e-108	1.11138e-106
ADAM8	1187.57	-2.60137	0.117724	-22.0973	3.35895e-108	1.11736e-106
SLC35A2	2967.01	-1.59434	0.0721645	-22.0931	3.68151e-108	1.22249e-106
SNRPA1	2237.54	-1.52301	0.0690155	-22.0676	6.46974e-108	2.14453e-106
EGR3	2880.9	3.60929	0.163597	22.0621	7.31829e-108	2.42151e-106
RDM1	47.3503	-3.27823	0.148715	-22.0437	1.09853e-107	3.62846e-106
IGFBP6	2248.25	3.5402	0.160711	22.0284	1.53885e-107	5.07386e-106
SAP30	835.52	-1.74604	0.0792746	-22.0252	1.65257e-107	5.43922e-106
RTKN	3579.78	-1.71411	0.0778887	-22.0072	2.45918e-107	8.07987e-106
DLX5	424.277	-4.61926	0.209905	-22.0064	2.50039e-107	8.20083e-106
ARHGEF15	1277.15	2.40204	0.109156	22.0055	2.54958e-107	8.34753e-106
PRCC	5373.62	-1.343	0.0610363	-22.0032	2.68178e-107	8.76502e-106
LINC01842	43.4884	-4.68003	0.212788	-21.9939	3.29614e-107	1.07542e-105
KLF4	4265.5	2.98206	0.135651	21.9834	4.15569e-107	1.3535e-105
CCNDBP1	2331.31	1.27617	0.058056	21.9817	4.31171e-107	1.40187e-105
F8	1830.6	1.9747	0.0899477	21.9538	7.95812e-107	2.58293e-105
MTERF3	1705.81	-1.4462	0.0658949	-21.947	9.24483e-107	2.99536e-105
FOXD3-AS1	113.226	-4.68194	0.213403	-21.9394	1.09268e-106	3.5342e-105
FAM47E	135.029	2.69457	0.122875	21.9293	1.36508e-106	4.40762e-105
GPR146	122.417	2.64518	0.120651	21.9243	1.52522e-106	4.91622e-105
ACRV1	22.9014	-2.77415	0.126539	-21.9233	1.55803e-106	5.01331e-105
VWF	19662	2.54027	0.116036	21.892	3.09746e-106	9.94965e-105
SLC12A8	1371.65	-2.00314	0.0915034	-21.8914	3.13871e-106	1.00649e-104
FAM214A	2386.52	1.74323	0.079696	21.8734	4.65139e-106	1.489e-104
BCL2L12	1086.19	-1.90487	0.0870866	-21.8733	4.66563e-106	1.49101e-104
STIP1	11079.3	-1.35098	0.0617686	-21.8716	4.83902e-106	1.54378e-104
PTPRB	2216.5	2.59653	0.118793	21.8575	6.59377e-106	2.10001e-104
CDC123	4018.61	-1.52729	0.0698822	-21.8552	6.93687e-106	2.20552e-104
ALG3	3477.79	-1.70062	0.0778354	-21.8489	7.95729e-106	2.52566e-104
FOXK2	4731.6	-1.27376	0.058315	-21.8428	9.09322e-106	2.88132e-104
GATAD2A	5980.08	-1.08194	0.0495409	-21.8392	9.83882e-106	3.1123e-104
SALL4	164.872	-3.14728	0.144137	-21.8354	1.07027e-105	3.37985e-104
KCNK5	2667.36	-3.13273	0.14349	-21.8324	1.14169e-105	3.59931e-104
CFAP69	309.393	2.11582	0.0969365	21.8268	1.291e-105	4.06319e-104
GTPBP4	6150.93	-1.58199	0.0725069	-21.8185	1.54861e-105	4.86575e-104
AP000251.1	55.2357	-3.56613	0.163494	-21.8119	1.78755e-105	5.6071e-104
PDIA4	16430.1	-1.72302	0.0790484	-21.797	2.47678e-105	7.75601e-104
PAX6	201.353	-5.83325	0.267666	-21.793	2.70276e-105	8.44952e-104
MAP1LC3C	150.846	3.74339	0.171908	21.7755	3.95957e-105	1.23579e-103
CRIM1	10957.4	1.95028	0.0895799	21.7714	4.33179e-105	1.34971e-103
B3GNT4	62.9751	-2.80004	0.128729	-21.7514	6.70116e-105	2.0845e-103
NCAPD2	9081.01	-1.95198	0.0897787	-21.7421	8.19917e-105	2.54624e-103
HMGCS2	2402.16	7.11166	0.32716	21.7376	9.0582e-105	2.80834e-103
ZIC1	577.335	-4.40449	0.20275	-21.7237	1.22475e-104	3.79084e-103
NME1	1224.8	-2.1049	0.0969339	-21.7148	1.48688e-104	4.59459e-103
ADM2	1026.12	-2.9015	0.133738	-21.6954	2.26872e-104	6.99897e-103
TUBB3	31.08	-3.81104	0.175812	-21.6768	3.39509e-104	1.04565e-102
HBB	5333.55	5.17591	0.238783	21.6763	3.43691e-104	1.05679e-102
UBAP2L	13473.4	-1.11542	0.051504	-21.6569	5.23842e-104	1.60808e-102
AC134312.5	52.3229	-3.67355	0.169642	-21.6547	5.48612e-104	1.68136e-102
LSM4	5716.93	-1.7953	0.0829064	-21.6546	5.5011e-104	1.68319e-102
HLF	1474.2	3.13193	0.144656	21.6509	5.96416e-104	1.82189e-102
NNAT	440.801	4.23372	0.195628	21.6416	7.28514e-104	2.22179e-102
ACTL6A	3472.83	-1.3839	0.0639533	-21.6392	7.68391e-104	2.33959e-102
AKAP12	5321.71	3.32865	0.153833	21.6381	7.86114e-104	2.38966e-102
ANKRD29	585.613	2.99009	0.138339	21.6143	1.3179e-103	3.99971e-102
TNFRSF9	238.553	-3.52311	0.163141	-21.5955	1.98176e-103	6.00471e-102
CCL11	54.8203	-4.20859	0.194924	-21.591	2.1838e-103	6.60617e-102
PITX1	1505.37	-3.99127	0.185138	-21.5584	4.4171e-103	1.33405e-101
RABIF	1257.35	-1.29086	0.0598799	-21.5575	4.50237e-103	1.35761e-101
ETV7	583.796	-3.07141	0.142605	-21.5379	6.87366e-103	2.06929e-101
RUSC1	3086.45	-1.56692	0.0727784	-21.53	8.14661e-103	2.44857e-101
FBXL6	1029.88	-2.14261	0.0995771	-21.5171	1.07583e-102	3.22834e-101
KLHL31	724.021	3.57926	0.166432	21.5059	1.3718e-102	4.1099e-101
DDN	68.6438	-4.11126	0.191173	-21.5055	1.38302e-102	4.13689e-101
HMGB2	8211.37	-1.68019	0.0781308	-21.5049	1.40139e-102	4.18515e-101
SAPCD2	819.796	-2.82821	0.131573	-21.4953	1.72174e-102	5.13363e-101
SHE	845.052	2.52097	0.117318	21.4884	1.99889e-102	5.95051e-101
DUSP1	15817.2	2.78064	0.129433	21.4833	2.22925e-102	6.62572e-101
TMEM132C	1172.37	5.79081	0.26961	21.4785	2.47516e-102	7.34494e-101
ROBO4	1747.54	2.18663	0.101817	21.4761	2.60675e-102	7.72316e-101
MLXIPL	730.126	4.23555	0.197286	21.4691	3.02877e-102	8.95931e-101
MRPL14	3033.41	-1.84999	0.0861754	-21.4678	3.11746e-102	9.20709e-101
WDFY3-AS2	202.834	2.11063	0.0984535	21.4379	5.92815e-102	1.74806e-100
SLC35F2	1735.01	-2.19444	0.102389	-21.4324	6.66411e-102	1.96198e-100
ALB	1584.1	5.66407	0.264303	21.4302	6.98482e-102	2.05316e-100
FAM198B-AS1	244.236	3.1842	0.148912	21.3831	1.92056e-101	5.63655e-100
GPC2	288.279	-3.28577	0.153731	-21.3735	2.35659e-101	6.90539e-100
MCM5	4376.33	-1.57167	0.0735771	-21.3608	3.09458e-101	9.05371e-100
PSMD14	4218.3	-1.17441	0.0549873	-21.3577	3.30369e-101	9.65039e-100
SYNPO2	7102.99	3.40152	0.159301	21.3529	3.667e-101	1.06949e-99
CIDEA	1745.72	6.05219	0.283466	21.3506	3.84556e-101	1.11982e-99
CNN1	4526.65	3.60324	0.168865	21.3379	5.04653e-101	1.46726e-99
LAMP3	1747.47	-3.53663	0.165821	-21.3281	6.2332e-101	1.80947e-99
PNPLA2	8364.11	2.51416	0.117925	21.3199	7.42273e-101	2.15144e-99
TMEM171	68.1204	-3.918	0.183824	-21.3139	8.4439e-101	2.44363e-99
TMEM132A	5594.84	-2.62998	0.123552	-21.2864	1.51605e-100	4.38061e-99
AL356417.2	94.4848	-4.04553	0.190082	-21.283	1.63082e-100	4.70495e-99
ADCY4	929.752	2.27662	0.106988	21.2793	1.76378e-100	5.08072e-99
ITGA7	4128.04	3.5464	0.166795	21.262	2.55128e-100	7.33786e-99
MOGS	4648.37	-1.29098	0.0607209	-21.2609	2.61405e-100	7.50686e-99
MMRN1	1356.19	4.43106	0.20843	21.2593	2.70701e-100	7.76191e-99
CEMIP	1013.43	-3.4446	0.162039	-21.2579	2.7874e-100	7.98017e-99
LSR	10848.1	-2.36933	0.111458	-21.2577	2.7991e-100	8.0014e-99
GPX3	21311.2	3.62555	0.170593	21.2526	3.12076e-100	8.90727e-99
CCDC178	66.2442	3.62868	0.170802	21.245	3.66949e-100	1.04575e-98
ACADSB	3089.87	2.28754	0.1077	21.24	4.07881e-100	1.16063e-98
MRGPRF	355.608	2.63386	0.12414	21.2168	6.67979e-100	1.89785e-98
BMX	194.635	3.26544	0.15394	21.2125	7.32847e-100	2.07899e-98
AL031985.3	291.834	-1.81524	0.0856403	-21.1961	1.03641e-99	2.93572e-98
BTD	2307.92	1.50813	0.071226	21.1739	1.6613e-99	4.69865e-98
ISG15	5538.12	-3.71904	0.175655	-21.1724	1.71675e-99	4.84812e-98
MASTL	1395.64	-1.60702	0.0759384	-21.1622	2.13168e-99	6.01082e-98
MFAP4	6663.2	3.5407	0.167316	21.1617	2.1521e-99	6.05926e-98
C1orf131	930.855	-1.18549	0.056043	-21.1531	2.58242e-99	7.25991e-98
COX7A1	981.275	3.32427	0.157181	21.1493	2.79981e-99	7.85924e-98
ELOVL5	12202.9	1.76504	0.083495	21.1395	3.44782e-99	9.66373e-98
ANKRA2	645.301	1.06136	0.050232	21.1291	4.29426e-99	1.20181e-97
CTTNBP2	271.232	3.05499	0.144656	21.119	5.31693e-99	1.4858e-97
ACOT7	1852.49	-1.87277	0.0886893	-21.116	5.66402e-99	1.58043e-97
AUXG01000058.1	1013.77	4.52205	0.214205	21.1109	6.31834e-99	1.76038e-97
CDC25B	5028.03	-2.05632	0.0974142	-21.109	6.56838e-99	1.82732e-97
NOTCH4	1888.95	1.91895	0.0909599	21.0966	8.53761e-99	2.37163e-97
RPN1	23456.1	-1.2031	0.0570545	-21.0869	1.04949e-98	2.91102e-97
SFT2D2	11348.7	-1.58041	0.0749646	-21.082	1.16289e-98	3.22078e-97
CCT5	12908	-1.44051	0.0683299	-21.0817	1.17134e-98	3.23937e-97
ADAM33	735.62	3.56972	0.169373	21.076	1.32053e-98	3.64658e-97
CHAF1A	1584.29	-1.71557	0.0814063	-21.0741	1.3742e-98	3.78919e-97
TMEM255A	325.402	2.77645	0.131771	21.0702	1.49275e-98	4.11001e-97
SLC50A1	3768.45	-1.72254	0.0818603	-21.0424	2.68372e-98	7.37826e-97
WDR4	874.363	-1.599	0.0760058	-21.0378	2.95568e-98	8.11401e-97
FBXO5	840.446	-1.71794	0.08166	-21.0377	2.9628e-98	8.12162e-97
ACSM1	300.162	4.30888	0.204922	21.0269	3.72326e-98	1.01913e-96
TCEAL1	791.015	1.3383	0.0636798	21.0161	4.677e-98	1.27831e-96
ERG	1382.78	2.10881	0.100493	20.9847	9.05102e-98	2.4702e-96
NIPSNAP3B	574.169	2.39382	0.114088	20.9822	9.54252e-98	2.60054e-96
AC109322.1	131.308	-2.39917	0.11441	-20.9699	1.235e-97	3.36076e-96
HSD11B1-AS1	139.507	3.98373	0.190121	20.9537	1.73622e-97	4.71781e-96
PCK1	1841.67	6.23845	0.297852	20.9448	2.09217e-97	5.67679e-96
TTYH3	7428.93	-1.95172	0.0931863	-20.9442	2.11809e-97	5.7388e-96
KIF24	498.701	-1.75625	0.0838647	-20.9415	2.24515e-97	6.07424e-96
FAM189B	3431.92	-1.72011	0.0821703	-20.9335	2.65231e-97	7.16544e-96
THRB	1982.23	2.4742	0.118198	20.9327	2.69897e-97	7.28099e-96
SLCO5A1	221.966	-3.94835	0.188773	-20.9159	3.84097e-97	1.03468e-95
ARF1	37197.8	-1.30772	0.0625309	-20.9132	4.0586e-97	1.09173e-95
PLSCR4	2343.63	2.37054	0.113357	20.9121	4.1561e-97	1.11635e-95
PCAT6	484.297	-2.61178	0.125066	-20.8831	7.62392e-97	2.04489e-95
FOS	33777	3.4421	0.164874	20.8772	8.63804e-97	2.31358e-95
TIMM17A	4197.08	-1.36732	0.0655186	-20.8692	1.0206e-96	2.72962e-95
TEK	1228.47	2.50581	0.120107	20.8631	1.15862e-96	3.09435e-95
PER1	4339.72	2.40143	0.115136	20.8573	1.30891e-96	3.49074e-95
FAM13A	2730.8	1.97735	0.094824	20.8529	1.4356e-96	3.82315e-95
TMEM158	1341.03	-3.32859	0.1597	-20.8428	1.77037e-96	4.70798e-95
CENPH	603.908	-1.42763	0.0685019	-20.8407	1.85055e-96	4.9142e-95
MAB21L1	186.673	3.56431	0.171097	20.8322	2.21201e-96	5.86574e-95
TLCD1	534.263	-2.55538	0.122666	-20.832	2.22086e-96	5.88089e-95
MRPL9	2017.16	-1.27663	0.0612901	-20.8293	2.34912e-96	6.2117e-95
DAP3	9104.14	-1.21246	0.0582215	-20.825	2.57099e-96	6.78881e-95
LRRC70	36.2678	2.74428	0.131793	20.8227	2.6961e-96	7.10912e-95
PLPP1	2186.95	2.03681	0.0978641	20.8127	3.32339e-96	8.75081e-95
TRARG1	5986.24	6.44929	0.309881	20.8122	3.35795e-96	8.82938e-95
FOXP3	310.868	-2.71396	0.130404	-20.8119	3.3789e-96	8.87199e-95
ARTN	262.205	-3.70117	0.177872	-20.8081	3.65515e-96	9.58182e-95
RETSAT	8816.25	2.27628	0.109394	20.808	3.65949e-96	9.58182e-95
FYCO1	3848.96	1.65788	0.0797046	20.8003	4.29835e-96	1.12388e-94
HGH1	2735.35	-1.90191	0.091443	-20.7988	4.43409e-96	1.15776e-94
AC096921.2	78.5812	2.45017	0.117804	20.7987	4.4463e-96	1.15933e-94
IGF2BP3	203.567	-4.96357	0.238712	-20.7931	4.99583e-96	1.3008e-94
PPM1G	9267.93	-1.29396	0.0622895	-20.7733	7.54239e-96	1.96113e-94
PFDN2	3794.24	-2.07443	0.0998623	-20.7729	7.60601e-96	1.97492e-94
B4GALT3	4254.68	-1.58419	0.0762632	-20.7726	7.6607e-96	1.98636e-94
SLC39A4	1536.62	-2.55097	0.12282	-20.77	8.08381e-96	2.09317e-94
PGM5	1032.25	3.40061	0.163767	20.7649	8.99014e-96	2.32463e-94
PDCD5	3912.03	-1.61982	0.0780619	-20.7505	1.21333e-95	3.13303e-94
PRKX	3780.78	-1.5671	0.0755259	-20.7492	1.24576e-95	3.21234e-94
IGIP	812.341	1.62778	0.0784915	20.7383	1.56477e-95	4.02833e-94
WDR76	829.27	-1.63423	0.0788031	-20.7382	1.56651e-95	4.02833e-94
DNMT3A	3467.42	-1.39268	0.0671635	-20.7357	1.65099e-95	4.23974e-94
FSD1	115.686	-4.81577	0.232344	-20.7269	1.98283e-95	5.08492e-94
CD80	82.517	-2.92719	0.14125	-20.7235	2.12829e-95	5.45046e-94
STX6	3909.28	-1.20328	0.0580741	-20.7198	2.29789e-95	5.87676e-94
MYBL1	1521.91	-3.14227	0.151714	-20.7118	2.71179e-95	6.92581e-94
CHRNA5	115.864	-2.56935	0.124069	-20.7091	2.8699e-95	7.31962e-94
PDE11A	188.558	3.72391	0.179932	20.6962	3.74618e-95	9.54152e-94
ABCA6	974.026	3.21295	0.155258	20.6943	3.89729e-95	9.91289e-94
CASP14	3007.48	-8.01522	0.38766	-20.6759	5.71065e-95	1.45055e-93
DNAJC9	749.108	-1.37925	0.0667325	-20.6684	6.67314e-95	1.69273e-93
SLC25A18	95.0394	2.28485	0.110564	20.6653	7.10828e-95	1.80067e-93
PGBD5	1476.9	-3.718	0.17993	-20.6636	7.36659e-95	1.86358e-93
PSMB4	17807.6	-1.59086	0.0770348	-20.6512	9.51986e-95	2.40505e-93
APOBEC3B	724.678	-3.95566	0.191597	-20.6458	1.06508e-94	2.68712e-93
CDK2AP1	15013.3	-1.68145	0.0814523	-20.6434	1.11966e-94	2.82104e-93
CHAC1	264.573	-2.51645	0.12191	-20.6418	1.15626e-94	2.90933e-93
AL591845.1	147.893	3.44946	0.167162	20.6354	1.31941e-94	3.31536e-93
AP1S1	3032.66	-1.55663	0.07546	-20.6286	1.52113e-94	3.81711e-93
PRDX4	6703.44	-1.64037	0.0795756	-20.614	2.05721e-94	5.15545e-93
IL21R	279.236	-3.33078	0.161587	-20.613	2.09868e-94	5.25233e-93
RABEP1	3850.81	1.41213	0.0685292	20.6063	2.4093e-94	6.02165e-93
E2F5	833.519	-1.9056	0.0924773	-20.6062	2.4165e-94	6.03158e-93
TBC1D9	6203.93	2.37056	0.115053	20.6041	2.52148e-94	6.28521e-93
GMPS	7465.43	-1.2473	0.0605608	-20.5959	2.98989e-94	7.44288e-93
LPL	24225.5	4.22621	0.205203	20.5953	3.02561e-94	7.52177e-93
MYO19	2029.73	-1.31847	0.064029	-20.5918	3.25256e-94	8.07524e-93
FOXO1	2359.82	1.93853	0.0941533	20.5891	3.43603e-94	8.51943e-93
MAGI2-AS3	1322.19	2.46897	0.119928	20.5871	3.57813e-94	8.85958e-93
IRAK1	11321	-1.78874	0.0868866	-20.5871	3.58269e-94	8.85958e-93
BRCA2	805.644	-2.22255	0.108065	-20.5669	5.43382e-94	1.34194e-92
MACROH2A1	8861.9	-0.972101	0.0472688	-20.5654	5.60338e-94	1.38199e-92
ABCB1	508.698	2.74794	0.133676	20.5568	6.6961e-94	1.64932e-92
LAPTM4B	14225	-1.83373	0.0892286	-20.5509	7.554e-94	1.85819e-92
CCN4	1260.81	-3.50628	0.170627	-20.5494	7.78902e-94	1.91348e-92
PAFAH1B3	1670.74	-2.28111	0.111018	-20.5472	8.15269e-94	2.00019e-92
LINC02202	98.9373	3.28774	0.160124	20.5325	1.10393e-93	2.70486e-92
NUDCD1	2411.39	-1.32767	0.0647079	-20.5179	1.48911e-93	3.64385e-92
LRRC2	125.359	2.90859	0.141781	20.5147	1.59198e-93	3.89047e-92
EPAS1	16486.2	2.2028	0.107413	20.5077	1.83817e-93	4.48623e-92
H2BC12	1803.07	-2.45894	0.119917	-20.5053	1.92909e-93	4.70201e-92
ACER2	303.365	2.3401	0.11418	20.4949	2.39029e-93	5.81854e-92
G0S2	4961.49	3.97634	0.194037	20.4926	2.50532e-93	6.09064e-92
AC138904.1	103.16	-3.574	0.174505	-20.4807	3.19735e-93	7.76293e-92
SMS	6734.48	-1.43183	0.0699158	-20.4793	3.29368e-93	7.98642e-92
PRELID3A	301.989	-1.85871	0.0907814	-20.4745	3.63243e-93	8.79641e-92
CAVIN4	60.2961	-2.3291	0.113757	-20.4744	3.64489e-93	8.81516e-92
COPA	26628.4	-1.15207	0.0562819	-20.4697	4.01459e-93	9.69675e-92
GLIPR1L2	80.234	2.20875	0.107939	20.4629	4.61154e-93	1.11242e-91
PSMB2	8260.6	-1.22867	0.0600611	-20.457	5.20552e-93	1.25409e-91
SAP30L	2794.49	1.05277	0.0514712	20.4535	5.59283e-93	1.34566e-91
SHMT2	5719.65	-1.54221	0.0754216	-20.4479	6.27623e-93	1.50815e-91
NFKBIE	1613.17	-2.00359	0.0980033	-20.4441	6.78404e-93	1.62808e-91
CACYBP	5872.42	-1.41694	0.0693337	-20.4365	7.91557e-93	1.8972e-91
ORM2	436.607	-6.38366	0.312652	-20.4178	1.16231e-92	2.78226e-91
PRR19	144.128	-2.24653	0.11014	-20.397	1.77703e-92	4.24829e-91
REEP4	1594.44	-1.75407	0.0860125	-20.3932	1.92002e-92	4.58427e-91
CASQ2	304.186	3.92751	0.192598	20.3923	1.9591e-92	4.6716e-91
GDF10	338.376	4.09846	0.201072	20.383	2.36738e-92	5.63799e-91
COA6	1146.38	-1.68461	0.0826592	-20.3801	2.5096e-92	5.96909e-91
KNTC1	1893.94	-1.48069	0.0726713	-20.3752	2.77359e-92	6.58859e-91
CORO2B	462.825	2.72924	0.134014	20.3654	3.38942e-92	8.04127e-91
SYNE3	2778.53	2.83658	0.139368	20.3531	4.35914e-92	1.03288e-90
ARL9	330.921	-3.14294	0.154442	-20.3502	4.62219e-92	1.09382e-90
CTHRC1	4055.8	-2.49132	0.122454	-20.345	5.14448e-92	1.21588e-90
NTN4	6002.21	2.80909	0.138085	20.3432	5.32908e-92	1.25792e-90
HRC	79.2499	2.7056	0.133005	20.342	5.46337e-92	1.28799e-90
SIX3	467.78	-5.07731	0.249835	-20.3227	8.10347e-92	1.90799e-90
HNMT	2554.11	1.7139	0.0843688	20.3144	9.59136e-92	2.25548e-90
POGK	7432.47	-1.27771	0.0629294	-20.3038	1.19043e-91	2.79586e-90
CCM2L	181.902	2.17982	0.10739	20.2982	1.33494e-91	3.13132e-90
TSHZ2	2178.87	2.71162	0.133614	20.2944	1.44057e-91	3.37486e-90
ERBB4	903.783	4.26452	0.210146	20.2932	1.47792e-91	3.45803e-90
BTG2	11397.7	2.31272	0.113973	20.2917	1.52147e-91	3.5555e-90
CYRIB	5281.33	-1.21469	0.0598691	-20.2891	1.60577e-91	3.74781e-90
GBP5	2604.61	-3.87581	0.191134	-20.278	2.01336e-91	4.69323e-90
H4C9	773.823	-2.32243	0.114586	-20.268	2.46498e-91	5.73883e-90
PSMG1	2076.13	-1.49984	0.0740014	-20.2677	2.47808e-91	5.76216e-90
PGAM5	3196.66	-1.37373	0.0678025	-20.2607	2.8573e-91	6.63569e-90
AC027228.2	52.67	-2.72809	0.134708	-20.2518	3.42529e-91	7.94489e-90
SPRY1	3762.27	2.28141	0.112672	20.2483	3.67627e-91	8.51645e-90
NR3C1	5650.02	1.80748	0.0892902	20.2428	4.11246e-91	9.51516e-90
CNOT9	3980.23	-1.03168	0.0510005	-20.2288	5.46177e-91	1.26215e-89
COL9A3	2756.61	-4.66286	0.230514	-20.2281	5.54053e-91	1.27877e-89
SIK2	6862.65	2.09522	0.103752	20.1945	1.09508e-90	2.52435e-89
MRPL47	2664.34	-1.49544	0.0740813	-20.1865	1.28727e-90	2.96372e-89
FOXD1	96.1857	-4.59878	0.228014	-20.1688	1.84021e-90	4.23159e-89
ADGRF5	3823.36	2.18484	0.108334	20.1677	1.88214e-90	4.32268e-89
BMP8A	426.547	-2.62303	0.130091	-20.1631	2.06505e-90	4.73695e-89
DESI2	5601.74	-1.30748	0.0648708	-20.1551	2.42754e-90	5.56164e-89
LETMD1	2893.7	1.13368	0.0562866	20.1412	3.21612e-90	7.35928e-89
MAGOHB	1447.3	-1.56108	0.0775608	-20.1272	4.26775e-90	9.75374e-89
CCDC69	4169.76	3.02979	0.150565	20.1227	4.66555e-90	1.06499e-88
GPD1L	3836.81	2.04248	0.101508	20.1213	4.80023e-90	1.09439e-88
SESN1	1646.52	1.542	0.0766922	20.1063	6.49379e-90	1.4787e-88
ULBP2	133.165	-3.06834	0.152631	-20.103	6.94444e-90	1.5794e-88
HOGA1	52.0901	3.70924	0.184724	20.0798	1.10759e-89	2.51596e-88
PTDSS1	7536.57	-1.25993	0.0627671	-20.0732	1.2669e-89	2.87436e-88
CLIC5	678.181	2.41139	0.120144	20.0708	1.32939e-89	3.01247e-88
SLC6A9	1863.81	-2.19609	0.109418	-20.0707	1.33172e-89	3.0141e-88
EFNA4	1473.5	-1.99284	0.0992971	-20.0695	1.36432e-89	3.08416e-88
MYLK2	24.2248	-3.0517	0.152091	-20.065	1.49317e-89	3.37136e-88
SERPINB7	405.077	-5.80748	0.289453	-20.0636	1.53425e-89	3.45992e-88
DPH2	1832.85	-1.32835	0.0662321	-20.0559	1.79114e-89	4.03437e-88
H3C10	332.213	-3.85213	0.192211	-20.0411	2.41246e-89	5.42731e-88
GMDS	2538.41	-1.74434	0.0870668	-20.0345	2.7585e-89	6.19833e-88
SPINDOC	1491.01	-1.57377	0.0785674	-20.0308	2.96754e-89	6.66005e-88
NBR1	8798	0.966126	0.048248	20.0241	3.39324e-89	7.6063e-88
TNMD	291.927	4.68594	0.234025	20.0232	3.45664e-89	7.73915e-88
POLD1	1509.15	-1.66372	0.0831021	-20.0202	3.67459e-89	8.21728e-88
RECK	1578.29	1.91105	0.0954752	20.0162	3.97942e-89	8.88833e-88
LIMD2	1381.14	-2.35625	0.117718	-20.016	3.99669e-89	8.91625e-88
CLDN19	179.806	4.77103	0.238458	20.0078	4.70619e-89	1.04866e-87
ADAM19	1520.03	-2.28641	0.114299	-20.0037	5.11737e-89	1.13892e-87
CGAS	828.112	-1.99122	0.0996109	-19.9899	6.73754e-89	1.49772e-87
S100A7	2266.14	-7.1523	0.358015	-19.9776	8.62128e-89	1.91419e-87
RHEBL1	109.557	-1.84768	0.0925008	-19.9747	9.14102e-89	2.02718e-87
ALDH18A1	7405.83	-1.24981	0.0625724	-19.9738	9.30474e-89	2.06104e-87
DNMT1	7199.37	-1.5929	0.0797582	-19.9716	9.72299e-89	2.15114e-87
FBXO45	2162.45	-1.29456	0.0648256	-19.9699	1.00736e-88	2.22608e-87
FAAP24	361.793	-1.5131	0.0758178	-19.957	1.30328e-88	2.87661e-87
C5orf34	276.53	-1.66877	0.0836309	-19.954	1.38336e-88	3.04976e-87
INTS8	2951.67	-1.19173	0.0597317	-19.9514	1.45718e-88	3.20866e-87
EPRS1	15810.8	-1.25734	0.0630205	-19.9514	1.45887e-88	3.20866e-87
KLF2	2466.13	2.44675	0.122648	19.9493	1.51853e-88	3.33595e-87
TIPARP	2868.67	1.78565	0.0895494	19.9404	1.81663e-88	3.98613e-87
CLSTN2	4526.68	3.82116	0.191639	19.9394	1.85244e-88	4.05995e-87
RBMS3	1705.61	2.46768	0.12386	19.9231	2.56362e-88	5.61204e-87
MANF	3898.13	-1.54	0.0773318	-19.9141	3.06897e-88	6.71045e-87
ELMOD3	1860.72	1.74719	0.08774	19.9133	3.12186e-88	6.81812e-87
APH1A	15922.5	-1.23608	0.0620755	-19.9125	3.17372e-88	6.9233e-87
C2CD4D	209.157	-2.74671	0.137943	-19.9118	3.21426e-88	7.00356e-87
NUDT5	4053.13	-1.38025	0.0693397	-19.9056	3.63784e-88	7.91727e-87
CCL7	63.0248	-5.25904	0.264263	-19.9008	4.0029e-88	8.70166e-87
CIRBP	11708.3	1.33695	0.067219	19.8895	5.01739e-88	1.08943e-86
SERINC1	15962.6	1.32663	0.0667312	19.8802	6.03915e-88	1.30977e-86
SF3B4	7103.23	-1.35139	0.0679806	-19.879	6.18418e-88	1.33967e-86
TCF3	5498.25	-1.38797	0.0698222	-19.8787	6.22171e-88	1.34624e-86
PUS7	2079.99	-1.43789	0.0723884	-19.8635	8.42841e-88	1.82161e-86
TMEM88	180.811	2.37416	0.11953	19.8624	8.61613e-88	1.86003e-86
CDKN2B-AS1	157.675	-3.08299	0.155235	-19.8602	8.99779e-88	1.94018e-86
KLHDC2	1576.84	0.978552	0.0492884	19.8536	1.02608e-87	2.20997e-86
BORCS7	1052.19	1.26042	0.0634938	19.851	1.08022e-87	2.32391e-86
DCN	62323.5	2.77345	0.139747	19.8462	1.18773e-87	2.55226e-86
TTLL4	3674.04	-1.77995	0.0897735	-19.8271	1.73618e-87	3.72652e-86
ADRB2	454.424	3.23109	0.163079	19.8129	2.30194e-87	4.93519e-86
CMC2	786.456	-1.32913	0.067095	-19.8097	2.45779e-87	5.26327e-86
AGR3	498.457	4.73702	0.239209	19.8028	2.81319e-87	6.01745e-86
TRIM65	2370.46	-1.411	0.071289	-19.7927	3.44361e-87	7.35752e-86
NUP85	2868.07	-1.02927	0.0520077	-19.7907	3.583e-87	7.64661e-86
CCL20	193.702	-4.2377	0.214133	-19.79	3.62751e-87	7.73275e-86
SNRPC	4747.78	-1.36547	0.0690201	-19.7836	4.1205e-87	8.77367e-86
H2BC9	271.844	-3.66724	0.185396	-19.7807	4.37e-87	9.29432e-86
STAT5B	6042.08	1.33206	0.0674048	19.762	6.32305e-87	1.34329e-85
ACOX2	450.685	2.68416	0.135825	19.7619	6.34273e-87	1.34594e-85
FLVCR1	1273.55	-1.53685	0.0777741	-19.7604	6.53073e-87	1.38426e-85
LRFN1	569.543	-2.43928	0.123578	-19.7388	1.00119e-86	2.11972e-85
TSEN15	2543.5	-1.14482	0.0580297	-19.7281	1.2375e-86	2.6171e-85
TK2	1734.12	1.4605	0.0740627	19.7197	1.46034e-86	3.08487e-85
ADGRL4	2664.16	2.11239	0.107165	19.7116	1.71554e-86	3.61987e-85
TRIM11	1550.37	-1.47903	0.0750613	-19.7042	1.98314e-86	4.17979e-85
NR5A2	318.958	2.1145	0.10736	19.6954	2.36171e-86	4.9721e-85
AC020907.1	318.856	-3.70298	0.188058	-19.6907	2.59158e-86	5.44991e-85
NACC1	4090.59	-1.46928	0.0746207	-19.6899	2.63099e-86	5.52657e-85
ADAMTS5	3146.1	2.62156	0.133166	19.6864	2.82052e-86	5.91802e-85
ITPR1	4263.84	2.44237	0.124075	19.6847	2.91868e-86	6.11712e-85
DLL3	83.9222	-4.44203	0.225665	-19.6842	2.94487e-86	6.16509e-85
HES6	358.196	-2.7774	0.141166	-19.6747	3.55385e-86	7.43168e-85
MSH2	3833.97	-1.33094	0.0676859	-19.6635	4.43296e-86	9.25968e-85
MTMR10	1842.2	1.45929	0.0742175	19.6623	4.53578e-86	9.46388e-85
GART	5889.69	-1.0571	0.0537919	-19.6517	5.59067e-86	1.16519e-84
IL12RB2	1201.02	-3.47471	0.176863	-19.6463	6.22212e-86	1.29535e-84
PER2	2528.59	1.83106	0.0932138	19.6436	6.55473e-86	1.36308e-84
UBE2Q1	6214.84	-1.01768	0.0518138	-19.6412	6.88204e-86	1.42955e-84
FGF1	1580.21	2.43981	0.124256	19.6353	7.7229e-86	1.60244e-84
TYMSOS	43.7071	-2.65677	0.135319	-19.6334	8.01906e-86	1.66204e-84
DNAJC2	2140.55	-1.08336	0.0551867	-19.6309	8.4264e-86	1.74454e-84
PLAC9	992.092	3.52733	0.179731	19.6256	9.35005e-86	1.93362e-84
ALDH1A2	458.858	3.16693	0.161449	19.6157	1.13609e-85	2.34688e-84
SLC2A6	567.196	-2.60995	0.133066	-19.6139	1.17605e-85	2.42673e-84
APBA2	849.392	-2.47769	0.126394	-19.6029	1.46015e-85	3.00965e-84
SCN7A	208.461	4.32745	0.220761	19.6024	1.47386e-85	3.03455e-84
POLA2	338.095	-1.63354	0.083403	-19.5861	2.03178e-85	4.17867e-84
POMK	3707.25	-1.73294	0.0884803	-19.5857	2.04936e-85	4.21019e-84
TPCN1	3097.76	1.1822	0.0603745	19.5812	2.23779e-85	4.59227e-84
RNF8	1612.59	-1.17113	0.0598262	-19.5755	2.50115e-85	5.12708e-84
RANGAP1	8369.15	-1.41051	0.0720587	-19.5745	2.54966e-85	5.22079e-84
VAMP2	3771.32	1.3421	0.068578	19.5704	2.76577e-85	5.65712e-84
SBSN	751.11	-6.32932	0.323502	-19.565	3.07307e-85	6.2788e-84
GRIN2D	346.719	-3.14855	0.161119	-19.5418	4.84521e-85	9.88878e-84
SYNGR3	101.517	-2.87122	0.146931	-19.5413	4.89052e-85	9.97038e-84
GPR84	158.213	-2.89731	0.148317	-19.5346	5.58155e-85	1.13668e-83
AC026401.3	460.2	-1.67337	0.0856989	-19.5261	6.58298e-85	1.33916e-83
ELAVL2	360.405	-4.05417	0.207655	-19.5236	6.91443e-85	1.40506e-83
GFUS	5591.43	-1.94473	0.0996739	-19.5109	8.86501e-85	1.79947e-83
TSACC	44.3387	-2.21159	0.113405	-19.5018	1.06085e-84	2.15104e-83
POP7	1814.84	-1.56784	0.0803957	-19.5016	1.06422e-84	2.15554e-83
MKRN3	241.02	-4.55831	0.23385	-19.4925	1.27223e-84	2.57406e-83
MAGOH	2177.79	-1.39115	0.0714243	-19.4773	1.71095e-84	3.45796e-83
LIMA1	6901.78	1.76021	0.0904334	19.4642	2.21083e-84	4.46345e-83
DTYMK	1626.49	-1.47651	0.0758634	-19.4628	2.27086e-84	4.57969e-83
ADH1C	329.243	4.7166	0.242354	19.4616	2.32275e-84	4.67928e-83
ACTR3	14468.1	-0.967092	0.0496948	-19.4606	2.36908e-84	4.76749e-83
THSD4	2732.15	2.94062	0.151114	19.4596	2.41635e-84	4.85738e-83
S100P	2588.18	-5.00998	0.257459	-19.4593	2.43021e-84	4.87999e-83
EBF1	2382.2	3.09081	0.158863	19.4558	2.60151e-84	5.21838e-83
MARS1	5488.95	-0.983441	0.0505619	-19.4502	2.90017e-84	5.81122e-83
ATAD3A	1710.15	-1.91357	0.0984169	-19.4435	3.30786e-84	6.62102e-83
SLC16A3	2134.06	-2.72091	0.139967	-19.4397	3.56152e-84	7.12113e-83
PSMA5	5535.06	-1.14611	0.0589602	-19.4387	3.63606e-84	7.2624e-83
LINC01943	38.0158	-2.6269	0.135199	-19.4299	4.31391e-84	8.6071e-83
GPRASP1	762.033	2.37252	0.122163	19.4209	5.1405e-84	1.02454e-82
EHD2	10205	2.36285	0.121723	19.4117	6.14462e-84	1.22336e-82
PPIL1	2085.11	-1.23724	0.0637383	-19.4113	6.19467e-84	1.23201e-82
SCUBE3	2065.13	-4.10899	0.211798	-19.4005	7.64035e-84	1.51792e-82
HOMER3	1032.02	-1.9148	0.0987269	-19.3949	8.51587e-84	1.69007e-82
SPIB	827.303	-4.97199	0.256376	-19.3933	8.78504e-84	1.74164e-82
LIMK1	3569.05	-1.51924	0.078354	-19.3895	9.47321e-84	1.87608e-82
ACKR3	2726.92	2.58356	0.13326	19.3873	9.87341e-84	1.95326e-82
MAST1	185.129	-3.24609	0.167449	-19.3855	1.02319e-83	2.02203e-82
F11R	9819.24	-1.44456	0.0745496	-19.3772	1.20212e-83	2.37313e-82
RAD21	24023.8	-1.45862	0.0752923	-19.3727	1.31166e-83	2.58666e-82
KIF26B	1662.13	-3.01853	0.155867	-19.3661	1.49197e-83	2.93914e-82
TMEM79	1650.88	-2.19593	0.113459	-19.3544	1.87188e-83	3.68366e-82
GRIA4	303.753	4.49052	0.232049	19.3516	1.97759e-83	3.88759e-82
ONECUT2	207.085	-3.75974	0.194321	-19.3481	2.1169e-83	4.15708e-82
SKP2	2335.85	-1.64298	0.0849447	-19.3418	2.39201e-83	4.69241e-82
ZIC4	141.908	-3.72482	0.192592	-19.3404	2.45445e-83	4.80985e-82
RGS22	148.773	3.57256	0.184757	19.3365	2.6491e-83	5.18585e-82
NATD1	1681.48	1.9211	0.0993738	19.3321	2.88682e-83	5.6453e-82
PECAM1	15188.3	1.9623	0.101512	19.3308	2.95877e-83	5.77995e-82
ADH1B	28319.5	6.08336	0.314786	19.3254	3.28646e-83	6.41341e-82
LYPD1	64.9135	-3.42565	0.177333	-19.3177	3.81564e-83	7.43832e-82
SMARCA4	10998.3	-1.38804	0.071863	-19.3151	4.00912e-83	7.80735e-82
YEATS2	3932.58	-1.13012	0.0585345	-19.3069	4.69991e-83	9.14306e-82
VARS1	6698.06	-1.29363	0.0670095	-19.3052	4.85723e-83	9.43929e-82
RRP36	2934.55	-1.17956	0.0611066	-19.3033	5.04255e-83	9.78924e-82
KLHDC7B	3260.45	-4.59882	0.23838	-19.2919	6.27671e-83	1.21725e-81
CHTF18	1102.17	-2.09327	0.108555	-19.283	7.4583e-83	1.4449e-81
EBF2	468.401	2.86172	0.148416	19.2817	7.64914e-83	1.48034e-81
CDH5	4065.16	2.00523	0.104063	19.2693	9.72412e-83	1.87996e-81
AC093827.4	92.4553	1.54865	0.0803822	19.266	1.03578e-82	2.00041e-81
SLC17A7	158.503	3.01463	0.156477	19.2656	1.04523e-82	2.01657e-81
DMGDH	234.719	2.81822	0.14634	19.2581	1.20821e-82	2.32861e-81
RFWD3	3189.92	-1.22577	0.0636545	-19.2566	1.24377e-82	2.39467e-81
SAMD1	2997.71	-1.49674	0.077773	-19.245	1.55369e-82	2.98829e-81
ANGPTL1	671.976	3.52336	0.183115	19.2412	1.6714e-82	3.21139e-81
XIRP1	151.349	-4.06052	0.211056	-19.239	1.74425e-82	3.34792e-81
PSMG3	2006.73	-1.71071	0.0889278	-19.237	1.81268e-82	3.47569e-81
DNAH14	786.176	-2.03593	0.105849	-19.2343	1.9104e-82	3.65931e-81
WDR19	1406.89	1.3479	0.0700867	19.2319	2.00066e-82	3.82828e-81
RBL1	1350.61	-1.54474	0.0803552	-19.2238	2.33795e-82	4.46911e-81
AC083855.2	133.163	-2.21873	0.115431	-19.2213	2.45382e-82	4.68582e-81
INAVA	1162.07	-2.98245	0.155166	-19.221	2.46888e-82	4.70976e-81
STC2	9001.49	2.69902	0.140561	19.2017	3.57868e-82	6.81992e-81
FGF10	771.3	3.91467	0.20388	19.2008	3.64164e-82	6.93284e-81
GPR158	233.868	-3.55339	0.185066	-19.2007	3.65412e-82	6.94952e-81
TMSB15A	404.442	-3.60187	0.187612	-19.1985	3.80919e-82	7.23708e-81
KRT16	13330.2	-4.38394	0.228403	-19.1939	4.16127e-82	7.89796e-81
H4C5	99.8448	-3.73846	0.194795	-19.1917	4.33979e-82	8.22844e-81
RRP1	2952.13	-1.81221	0.0944271	-19.1917	4.34438e-82	8.2288e-81
PJA2	7740.25	1.28561	0.0670008	19.188	4.6626e-82	8.8226e-81
ANK2	1876.96	2.58968	0.135022	19.1797	5.46696e-82	1.03341e-80
FABP4	35465.1	5.36606	0.279792	19.1788	5.56744e-82	1.05135e-80
SLC2A1	9755.57	-2.49393	0.130079	-19.1725	6.2843e-82	1.18552e-80
GASK1B	6068.8	2.03752	0.106336	19.1611	7.82728e-82	1.47511e-80
SCN3B	161.64	2.77982	0.145099	19.1581	8.28218e-82	1.55927e-80
BORA	343.593	-1.51201	0.078942	-19.1534	9.06893e-82	1.70567e-80
BAX	2416.73	-1.5338	0.0800943	-19.1499	9.69847e-82	1.82224e-80
DELE1	2839.82	0.872663	0.0455802	19.1457	1.05187e-81	1.97437e-80
SEMA7A	694.74	-2.05687	0.107461	-19.1406	1.15824e-81	2.17185e-80
SMC6	2858.38	-1.12172	0.0586468	-19.1267	1.51297e-81	2.83416e-80
CILP2	493.247	-3.00712	0.157314	-19.1154	1.8783e-81	3.51499e-80
RAET1L	109.725	-4.17669	0.218687	-19.0989	2.57866e-81	4.8208e-80
ATP6V0B	7051.7	-1.50049	0.0785896	-19.0928	2.89938e-81	5.41497e-80
XPO6	6779.53	-0.908003	0.0475852	-19.0817	3.58736e-81	6.69317e-80
TFG	7992.88	-0.991311	0.0519551	-19.0801	3.69251e-81	6.8825e-80
LRWD1	1081.73	-1.50826	0.0790529	-19.0792	3.76204e-81	7.00512e-80
FRY	2027.02	1.92832	0.101077	19.0777	3.86941e-81	7.19787e-80
LSM2	2930.56	-1.30357	0.0683478	-19.0726	4.26898e-81	7.93325e-80
TIPRL	4318.39	-1.07518	0.0564121	-19.0594	5.48783e-81	1.01882e-79
ITSN1	4322.64	1.99066	0.104476	19.0538	6.1115e-81	1.13348e-79
TSPAN33	2172.57	-1.8455	0.0968913	-19.0471	6.94832e-81	1.2874e-79
MRPS12	2126.49	-1.89294	0.0993878	-19.046	7.0851e-81	1.31145e-79
AC024909.1	91.8244	2.91487	0.15306	19.0439	7.37723e-81	1.36406e-79
DEPDC7	154.604	-2.11154	0.110878	-19.0439	7.38395e-81	1.36406e-79
BMERB1	759.422	2.06769	0.108594	19.0405	7.87436e-81	1.45322e-79
ALOX15B	1146.21	3.96928	0.208488	19.0384	8.20367e-81	1.5125e-79
CTXN1	1122.46	-2.99606	0.157397	-19.035	8.74363e-81	1.61046e-79
TOM1L2	3382.29	1.18998	0.0625345	19.0292	9.76956e-81	1.79766e-79
RRP1B	4600.24	-1.07632	0.0565653	-19.028	1.00039e-80	1.83898e-79
PLOD1	18698.7	-1.83265	0.0963375	-19.0232	1.09617e-80	2.01306e-79
CFAP20DC	170.096	-1.91494	0.100677	-19.0207	1.14945e-80	2.10883e-79
NT5DC2	4466.94	-1.75732	0.092425	-19.0135	1.31979e-80	2.41697e-79
CREBRF	2075.02	1.44836	0.0761758	19.0134	1.31999e-80	2.41697e-79
SYNJ2BP	2192.14	1.16349	0.0612126	19.0074	1.48042e-80	2.70807e-79
PHYHIP	193.909	2.79991	0.147405	18.9946	1.88851e-80	3.45119e-79
AC009779.3	51.3842	2.55646	0.134653	18.9855	2.24767e-80	4.10354e-79
LDHD	549.414	3.17254	0.16715	18.9802	2.4853e-80	4.53294e-79
MRPL15	3980.33	-1.58454	0.0835221	-18.9715	2.93421e-80	5.34651e-79
TP53BP2	5627.57	-1.54844	0.081624	-18.9704	2.99542e-80	5.45271e-79
PKD2	2414.75	1.55403	0.0819466	18.964	3.38675e-80	6.15908e-79
TGFBR3	7259.68	2.89193	0.15256	18.9561	3.93448e-80	7.1482e-79
UMODL1	141.517	-3.98663	0.210412	-18.9468	4.69367e-80	8.51924e-79
SNRPB	6367.5	-1.61092	0.0850613	-18.9384	5.50503e-80	9.9822e-79
PYGO2	4975.36	-1.00434	0.0530392	-18.9358	5.78322e-80	1.04765e-78
DPP3	2345.72	-1.33223	0.0703592	-18.9347	5.89975e-80	1.06772e-78
CMA1	91.6556	4.09648	0.216364	18.9332	6.0707e-80	1.0976e-78
APOLD1	3744.09	2.39961	0.126756	18.931	6.34051e-80	1.14527e-78
MORC2	4009.36	-0.95725	0.0505743	-18.9276	6.7555e-80	1.21906e-78
PFDN6	2090.42	-1.56216	0.0825532	-18.923	7.36709e-80	1.32814e-78
DNMBP	1343.38	1.55277	0.0820588	18.9227	7.415e-80	1.33549e-78
AP003071.4	30.6215	2.68942	0.142199	18.9132	8.88691e-80	1.59905e-78
AL356489.2	58.6392	3.8221	0.202099	18.912	9.07863e-80	1.63197e-78
ABCD2	583.761	3.53162	0.186778	18.9081	9.77454e-80	1.75538e-78
CEP85	1367.84	-1.37243	0.0725993	-18.9042	1.05373e-79	1.89025e-78
HAGHL	324.128	-2.90522	0.153682	-18.9041	1.05458e-79	1.89025e-78
PCSK1N	561.365	-4.55068	0.240727	-18.9039	1.05919e-79	1.8967e-78
FBXL17	1625.5	1.33327	0.0705611	18.8953	1.24782e-79	2.23235e-78
MIR924HG	141.417	-2.47341	0.130906	-18.8945	1.26634e-79	2.2633e-78
LEMD1	235.296	-4.06965	0.215392	-18.8942	1.2735e-79	2.27394e-78
YIF1B	2433.8	-1.70036	0.090056	-18.8811	1.63049e-79	2.9086e-78
KLF15	540.953	3.06067	0.162123	18.8787	1.70731e-79	3.04272e-78
INA	138.064	-5.20688	0.27581	-18.8785	1.71394e-79	3.05164e-78
F12	272.288	-3.0274	0.16037	-18.8776	1.74359e-79	3.10147e-78
PVR	2258.83	-1.42579	0.0755553	-18.8709	1.9808e-79	3.52007e-78
PDIA6	12801.2	-1.42131	0.0753344	-18.8667	2.14286e-79	3.80444e-78
PRPF3	4441.42	-1.13628	0.0602325	-18.8649	2.21482e-79	3.92847e-78
CSE1L	9579.87	-1.17656	0.0623958	-18.8565	2.59941e-79	4.60625e-78
KNOP1	1244.85	-1.14741	0.0608593	-18.8535	2.75036e-79	4.86913e-78
CKAP4	9029.31	-1.3621	0.072259	-18.8503	2.92239e-79	5.16879e-78
DAZAP1	6081.26	-1.00578	0.0533723	-18.8445	3.25808e-79	5.75707e-78
TOR3A	3942.57	-1.272	0.0675048	-18.8431	3.34462e-79	5.90441e-78
SRPRB	4879.33	-1.14811	0.0609767	-18.8287	4.39316e-79	7.74812e-78
GJB3	707.934	-3.70608	0.196866	-18.8254	4.67907e-79	8.2446e-78
ZFP36	18323.3	2.56006	0.136017	18.8215	5.02998e-79	8.85456e-78
CADM3-AS1	82.5946	3.7835	0.201056	18.8182	5.35691e-79	9.42122e-78
ARPC5	13192.6	-1.11672	0.0593429	-18.8181	5.37105e-79	9.43721e-78
IGFBPL1	242.601	-3.67686	0.195396	-18.8175	5.43323e-79	9.53749e-78
FAM13B	1898.92	1.29833	0.0690084	18.8141	5.7888e-79	1.01521e-77
TBRG4	4067.42	-1.25984	0.066978	-18.8097	6.28633e-79	1.10143e-77
CAPS	2195.4	-3.36801	0.179155	-18.7994	7.64399e-79	1.33806e-77
MYO10	7213.61	-1.73914	0.0925187	-18.7977	7.88075e-79	1.37821e-77
COL6A6	624.02	3.44257	0.18314	18.7975	7.91925e-79	1.38365e-77
TRHDE-AS1	779.822	5.54526	0.295022	18.7961	8.13018e-79	1.41918e-77
FOXC1	5237.49	-2.09171	0.111286	-18.7959	8.15935e-79	1.42294e-77
NTAQ1	981.741	-1.22479	0.0651805	-18.7908	8.9852e-79	1.5655e-77
PRICKLE2	1344.4	2.05968	0.109612	18.7907	9.00214e-79	1.56699e-77
FSCN1	10349.6	-2.26491	0.120542	-18.7894	9.2185e-79	1.60316e-77
ADAMTS14	270.898	-3.05866	0.162827	-18.7847	1.00803e-78	1.7514e-77
ARPC5L	2995.09	-1.31744	0.0701507	-18.7801	1.09922e-78	1.90808e-77
GRK3	3069.06	2.01045	0.107079	18.7753	1.20202e-78	2.08457e-77
SSX2IP	1910.79	-1.65347	0.0880963	-18.7689	1.35687e-78	2.35095e-77
PFKFB3	13302.8	2.31925	0.123573	18.7683	1.3726e-78	2.37599e-77
CBFB	3610.84	-0.968394	0.0515995	-18.7675	1.39306e-78	2.40918e-77
SLC7A11	601.452	-2.84293	0.151492	-18.7662	1.4278e-78	2.46698e-77
POLR2H	2951.23	-1.38574	0.0738431	-18.766	1.43399e-78	2.47539e-77
ALDH6A1	2419.99	1.74491	0.092987	18.7651	1.45722e-78	2.51317e-77
TAF11	1891.53	-1.04589	0.0557427	-18.7628	1.52253e-78	2.62339e-77
AL031058.1	181.744	-2.25504	0.120199	-18.7609	1.57772e-78	2.71598e-77
YWHAZ	65282.6	-1.2123	0.0646195	-18.7606	1.58468e-78	2.72545e-77
FBN2	1032.81	-4.08161	0.217639	-18.754	1.79583e-78	3.08575e-77
FAM241A	1729.09	2.171	0.115814	18.7456	2.1013e-78	3.60732e-77
CLDN9	153.451	-4.11228	0.219377	-18.7452	2.11745e-78	3.63171e-77
HTR1D	78.809	-4.34353	0.231797	-18.7385	2.40426e-78	4.11987e-77
GSTM2	499.898	2.43875	0.130185	18.733	2.66671e-78	4.5654e-77
NIPAL4	168.661	-4.12748	0.22036	-18.7306	2.78786e-78	4.76843e-77
LCA5	586.834	1.76125	0.0940378	18.7292	2.86018e-78	4.88767e-77
TDRKH	1548.59	-1.53869	0.0821637	-18.7271	2.97644e-78	5.08169e-77
C14orf28	286.32	1.30412	0.0696703	18.7185	3.50169e-78	5.973e-77
TRMU	1536.7	-1.3242	0.0707434	-18.7183	3.51033e-78	5.98227e-77
TMEM220	425.97	1.79388	0.0958452	18.7165	3.63465e-78	6.18851e-77
AL021807.1	57.5105	-2.84201	0.15186	-18.7147	3.75963e-78	6.39547e-77
PNP	1820.65	-1.51398	0.0809283	-18.7076	4.29064e-78	7.29214e-77
SIDT2	3845.97	1.26549	0.0676487	18.7068	4.35652e-78	7.39738e-77
NAALAD2	230.713	2.61816	0.139965	18.7057	4.44491e-78	7.54062e-77
SSBP2	1867.01	1.46189	0.0781675	18.702	4.76772e-78	8.08092e-77
TERT	56.2164	-4.25762	0.227736	-18.6954	5.39265e-78	9.13185e-77
IQCN	471.806	2.55296	0.136628	18.6855	6.49848e-78	1.09945e-76
HDAC2	9591.9	-1.35559	0.0725518	-18.6844	6.63191e-78	1.12101e-76
PAXIP1-AS2	485.55	1.51227	0.0809861	18.6732	8.1832e-78	1.38198e-76
TIMM8A	563.636	-1.11071	0.0594982	-18.6681	9.00691e-78	1.51971e-76
FOXP4-AS1	114.461	-2.59518	0.139084	-18.6591	1.06568e-77	1.79647e-76
EXOSC4	1324.98	-2.09585	0.112377	-18.6501	1.26035e-77	2.12273e-76
HBA2	856.919	4.70006	0.252229	18.6341	1.69934e-77	2.85952e-76
ARID5B	6985.87	1.52643	0.0819467	18.6271	1.93872e-77	3.25938e-76
PFN1	22848.1	-1.39387	0.0748493	-18.6224	2.1164e-77	3.55491e-76
SLC16A7	1779.55	2.96056	0.158999	18.62	2.21102e-77	3.7105e-76
RPH3AL	396.075	1.93375	0.103939	18.6046	2.9513e-77	4.94839e-76
RAB30	1972.47	1.65611	0.0890223	18.6033	3.0212e-77	5.06105e-76
MARCKSL1	21389.9	-1.86011	0.0999927	-18.6024	3.07108e-77	5.14001e-76
MFSD12	2758.29	-1.48285	0.0797182	-18.6011	3.14775e-77	5.26362e-76
TMEM26	356.314	2.55162	0.137206	18.5971	3.39279e-77	5.66829e-76
CHST11	2035.23	-1.75737	0.0945244	-18.5917	3.75056e-77	6.26042e-76
GORAB-AS1	69.3818	-2.21458	0.119154	-18.5858	4.18566e-77	6.98046e-76
ALDH1L1	1404.42	4.24056	0.228217	18.5813	4.55759e-77	7.59395e-76
AC015660.1	78.7647	-3.73969	0.201294	-18.5782	4.82037e-77	8.02466e-76
URB2	1759.19	-1.25928	0.067797	-18.5743	5.18762e-77	8.62834e-76
APPL2	2596.65	1.09943	0.0592884	18.5437	9.16631e-77	1.52324e-75
CFL1	35374.1	-1.27292	0.0686586	-18.5398	9.85195e-77	1.63572e-75
OGN	2928.52	4.11126	0.221781	18.5375	1.02917e-76	1.70722e-75
LAG3	515.26	-3.12571	0.168627	-18.5362	1.05411e-76	1.74704e-75
CCDC158	147.018	2.66621	0.143845	18.5353	1.07251e-76	1.77596e-75
TMEM245	5551.97	1.2412	0.0669703	18.5336	1.10669e-76	1.83094e-75
EBNA1BP2	4148.39	-1.2479	0.0673331	-18.5332	1.11438e-76	1.84203e-75
SEPHS1	5957.48	-1.18371	0.0639051	-18.523	1.34738e-76	2.22521e-75
RUNDC3B	161.162	2.28257	0.12325	18.5198	1.43073e-76	2.36077e-75
SEM1	5865.99	-1.46704	0.079245	-18.5127	1.63077e-76	2.68847e-75
NAXE	6103.15	-1.44911	0.0782784	-18.5122	1.64626e-76	2.71161e-75
LRFN4	1007.04	-2.24461	0.121263	-18.5103	1.70618e-76	2.80784e-75
GIPC2	285.287	2.76583	0.149463	18.5052	1.87586e-76	3.08436e-75
HCAR1	1449.51	3.03893	0.164272	18.4994	2.08676e-76	3.42812e-75
PRKAR2B	7660.58	2.90637	0.157107	18.4993	2.09e-76	3.43043e-75
TEAD4	1378.09	-1.93392	0.104552	-18.4973	2.17214e-76	3.56211e-75
EFCC1	127.684	2.19005	0.118414	18.4949	2.26941e-76	3.71837e-75
MMP12	961.996	-4.31115	0.233191	-18.4876	2.59729e-76	4.25187e-75
ERFE	63.8246	-3.08393	0.166841	-18.4843	2.76311e-76	4.51937e-75
TAP1	8643.74	-2.44092	0.132085	-18.4799	2.99927e-76	4.90135e-75
GSDMC	544.737	-3.68915	0.199658	-18.4773	3.14255e-76	5.13101e-75
CHAC2	222.267	-1.71565	0.0929356	-18.4607	4.27892e-76	6.98032e-75
CYP2U1	823.724	1.5458	0.0837704	18.4528	4.94794e-76	8.06466e-75
FAM172A	1601.75	1.16653	0.0632546	18.4419	6.06108e-76	9.87037e-75
CAT	9930.46	1.98295	0.107526	18.4416	6.0922e-76	9.91243e-75
GLRA3	533.069	5.86917	0.318278	18.4404	6.22765e-76	1.0124e-74
LPCAT1	5453.49	-1.53426	0.083209	-18.4386	6.4335e-76	1.04495e-74
PRR7	272.819	-2.74753	0.149013	-18.4382	6.48464e-76	1.05235e-74
CSK	4306.4	-1.29354	0.070162	-18.4364	6.70255e-76	1.08677e-74
SCAMP3	5605.44	-1.23115	0.0668066	-18.4286	7.7422e-76	1.25425e-74
PRC1	20.9751	-2.11928	0.115068	-18.4176	9.4865e-76	1.5355e-74
RHPN1-AS1	256.342	-2.0127	0.109303	-18.4139	1.01565e-75	1.64252e-74
AC243960.3	28.7068	2.37923	0.129211	18.4135	1.02369e-75	1.6541e-74
NVL	1645.99	-0.980964	0.0532776	-18.4123	1.04654e-75	1.68956e-74
MTARC1	1910.87	2.81676	0.152988	18.4116	1.05964e-75	1.70923e-74
CLDN5	1564.35	3.16479	0.171925	18.4079	1.13443e-75	1.82829e-74
LINC01833	259.779	-4.52809	0.246042	-18.4037	1.22613e-75	1.97437e-74
SH3BP1	454.332	-1.99975	0.108669	-18.4022	1.26182e-75	2.03009e-74
TPO	175.587	3.18311	0.172991	18.4004	1.30288e-75	2.09436e-74
CAMK2N2	74.0581	-2.87733	0.156378	-18.3999	1.31721e-75	2.11557e-74
TPI1	30616.6	-1.67482	0.0910551	-18.3935	1.48144e-75	2.37729e-74
FBXL19	1511.6	-1.51959	0.0826986	-18.375	2.0813e-75	3.33704e-74
LINC01485	98.0438	3.77043	0.205244	18.3704	2.26608e-75	3.63019e-74
CXCL9	6766.27	-3.88259	0.211464	-18.3605	2.71955e-75	4.35291e-74
LINC00598	132.038	3.28893	0.179275	18.3457	3.57322e-75	5.7144e-74
OASL	1374.7	-3.11017	0.169579	-18.3406	3.92572e-75	6.27276e-74
PTGDR2	33.0083	2.38373	0.129971	18.3405	3.9346e-75	6.28159e-74
ADIPOQ	18327.3	6.14154	0.334936	18.3365	4.23486e-75	6.75518e-74
KIAA0232	3383.07	1.23611	0.0674381	18.3295	4.81083e-75	7.66739e-74
FN1	176697	-2.72117	0.148484	-18.3263	5.10813e-75	8.13429e-74
CCR8	43.2714	-3.55418	0.194097	-18.3114	6.71611e-75	1.06858e-73
NOP56	6585.56	-1.10587	0.0603975	-18.3099	6.90069e-75	1.09701e-73
ACSL1	20367.3	2.63279	0.143813	18.307	7.27969e-75	1.15628e-73
NPW	65.2177	-4.30387	0.235151	-18.3026	7.8869e-75	1.25166e-73
ANGPTL2	7202.2	2.15794	0.117905	18.3024	7.92033e-75	1.2559e-73
NCS1	2538.09	-1.66567	0.0910976	-18.2845	1.10035e-74	1.74331e-73
DNAJC18	586.003	1.34632	0.0736458	18.281	1.17196e-74	1.85519e-73
C20orf194	1809.81	1.33312	0.0729381	18.2774	1.25154e-74	1.97949e-73
TEF	2263.21	1.67127	0.0914433	18.2766	1.2715e-74	2.00936e-73
NASP	8310.89	-1.26292	0.0691484	-18.264	1.60228e-74	2.52995e-73
MYOCD	94.214	3.38435	0.185311	18.2631	1.62867e-74	2.56945e-73
C4orf46	774.442	-1.21311	0.0664439	-18.2577	1.79728e-74	2.83306e-73
SLC40A1	7229.29	2.41528	0.132294	18.2569	1.82407e-74	2.87287e-73
NR3C2	948.067	2.19002	0.119981	18.2531	1.95655e-74	3.07893e-73
FRMD1	151.704	4.29598	0.2354	18.2497	2.07963e-74	3.26987e-73
CKAP5	10529	-1.22345	0.0670409	-18.2493	2.09661e-74	3.29379e-73
ENY2	4349.26	-1.07436	0.0588928	-18.2427	2.36479e-74	3.71198e-73
KIAA1841	987.918	-1.32548	0.0726832	-18.2364	2.6541e-74	4.16261e-73
IQANK1	2717.51	-2.37828	0.130471	-18.2284	3.06937e-74	4.80988e-73
PACSIN1	179.804	-2.61091	0.143275	-18.223	3.38834e-74	5.30527e-73
PRDX1	14456.7	-1.25289	0.0688472	-18.1981	5.3462e-74	8.36378e-73
HNRNPL	8289.99	-0.590485	0.0324813	-18.1792	7.53689e-74	1.17811e-72
FAM162B	77.3484	2.52328	0.138812	18.1777	7.75524e-74	1.21123e-72
TACC1	8912.02	2.12622	0.117007	18.1718	8.63363e-74	1.34729e-72
SEC13	7270.22	-1.18885	0.0654298	-18.1699	8.93863e-74	1.39373e-72
PEBP4	40.4518	3.06083	0.168474	18.168	9.25635e-74	1.44206e-72
CLEC7A	1388.01	-2.73395	0.150515	-18.1639	9.95957e-74	1.55033e-72
PUSL1	546.976	-1.76391	0.09717	-18.1529	1.21889e-73	1.89576e-72
EIF4A3	6260.87	-1.04392	0.0575144	-18.1506	1.2692e-73	1.97237e-72
B3GALNT2	1764.92	-1.17857	0.0649374	-18.1494	1.29928e-73	2.01745e-72
FKBPL	633.106	-1.43844	0.0792587	-18.1487	1.31586e-73	2.0415e-72
SOCS2-AS1	124.4	2.40634	0.132593	18.1484	1.32244e-73	2.05e-72
ACO1	5739.44	1.98126	0.109171	18.1483	1.32485e-73	2.05204e-72
PFKP	5531.31	-2.00463	0.11046	-18.148	1.33068e-73	2.05935e-72
HPD	85.8769	3.53625	0.194872	18.1465	1.36835e-73	2.1159e-72
CHAD	205.603	3.25737	0.17953	18.1439	1.43569e-73	2.2182e-72
PNO1	1740.66	-0.97169	0.0535612	-18.1417	1.49427e-73	2.30681e-72
TAGLN2	51360.9	-1.55365	0.0856611	-18.1372	1.62188e-73	2.50173e-72
ADAMDEC1	758.388	-3.81311	0.210362	-18.1264	1.97193e-73	3.03896e-72
TTLL12	4954.61	-1.39309	0.0768541	-18.1264	1.97341e-73	3.03896e-72
TMPO	6900.15	-1.2582	0.0694139	-18.1261	1.98321e-73	3.05153e-72
GPR89A	372.254	-1.22611	0.0676571	-18.1225	2.11928e-73	3.25822e-72
CYP4B1	701.39	4.0049	0.221014	18.1205	2.19492e-73	3.37174e-72
PDK2	1386.32	1.68891	0.0932166	18.1181	2.294e-73	3.52104e-72
KCNJ10	90.9764	-3.15763	0.174305	-18.1155	2.40473e-73	3.68797e-72
SMG7	7486.31	-0.839633	0.0463541	-18.1134	2.49609e-73	3.82495e-72
SAC3D1	785.351	-1.84403	0.101812	-18.1121	2.55918e-73	3.91842e-72
TMEM38A	812.125	-1.90616	0.105298	-18.1025	3.0473e-73	4.66197e-72
RAN	14668.5	-1.08107	0.0597345	-18.098	3.3075e-73	5.0559e-72
NOTUM	112.395	-4.35243	0.240496	-18.0977	3.32433e-73	5.07748e-72
KANK3	278.081	2.35832	0.130342	18.0933	3.59719e-73	5.48976e-72
SEC61A1	24359.4	-1.01544	0.0561289	-18.0912	3.73579e-73	5.69662e-72
PLAAT1	302.259	-2.39272	0.132269	-18.0899	3.8283e-73	5.83294e-72
MAPT	1803.7	2.84504	0.15731	18.0856	4.14022e-73	6.30305e-72
AL109741.1	18.8758	2.31139	0.127816	18.0838	4.27483e-73	6.50268e-72
TRPM8	275.308	-4.83766	0.267527	-18.0829	4.34584e-73	6.60533e-72
HNRNPU	35284	-0.659112	0.0364594	-18.078	4.75292e-73	7.21818e-72
PPP4C	5664.87	-1.32982	0.0735759	-18.0742	5.09281e-73	7.72809e-72
ANKRD30A	622.207	5.54928	0.307113	18.0692	5.56917e-73	8.4441e-72
AC068831.6	97.953	-2.04687	0.113324	-18.062	6.34296e-73	9.60953e-72
ETFDH	1386.32	1.3428	0.0743542	18.0595	6.64797e-73	1.00635e-71
EMSLR	132.364	-2.7808	0.154022	-18.0545	7.26706e-73	1.09917e-71
CGRRF1	559.699	1.01152	0.0560328	18.0523	7.57339e-73	1.14458e-71
C8orf76	186.967	-1.41633	0.0784609	-18.0514	7.69184e-73	1.16154e-71
LINC01615	86.0189	-3.06115	0.169589	-18.0504	7.8357e-73	1.18231e-71
NXPH4	599.717	-3.52621	0.195387	-18.0473	8.28623e-73	1.24928e-71
LCTL	42.8219	-3.19555	0.177072	-18.0466	8.39358e-73	1.26445e-71
NUDT1	1076.2	-1.77473	0.0983977	-18.0363	1.01126e-72	1.52219e-71
AP001574.1	35.03	-3.39395	0.188193	-18.0344	1.04577e-72	1.57287e-71
SELENOP	3608.22	2.52913	0.140368	18.0179	1.4096e-72	2.11836e-71
AC107959.1	149.722	1.73909	0.0965245	18.0171	1.43079e-72	2.14848e-71
HYAL3	257.57	-1.7521	0.0972542	-18.0157	1.46768e-72	2.20211e-71
PALMD	5049.1	2.50595	0.139165	18.0071	1.71465e-72	2.5706e-71
PTBP1	14951.8	-0.810563	0.045045	-17.9945	2.15081e-72	3.22191e-71
SNRPE	3948.48	-1.39021	0.0772605	-17.9938	2.1799e-72	3.26287e-71
USP39	4247.27	-0.947202	0.0526443	-17.9925	2.23137e-72	3.33723e-71
BAIAP2L2	281.635	-2.87819	0.159971	-17.9919	2.25305e-72	3.36697e-71
CDO1	1221.52	3.70621	0.20603	17.9887	2.38833e-72	3.56628e-71
BGN	37390.9	-2.60641	0.14497	-17.9789	2.8501e-72	4.2524e-71
AIM2	241.788	-3.29819	0.183478	-17.9759	3.00836e-72	4.48496e-71
RHNO1	2199.7	-1.50832	0.0839183	-17.9737	3.13192e-72	4.66544e-71
TARS1	6950.7	-1.16771	0.0649894	-17.9676	3.49401e-72	5.20068e-71
CBS	89.1769	-3.38579	0.188491	-17.9627	3.82119e-72	5.68083e-71
ADAMTS9-AS2	156.772	3.21148	0.178787	17.9626	3.82267e-72	5.68083e-71
PSMC4	5685.07	-1.35911	0.075687	-17.957	4.22744e-72	6.27737e-71
AC243772.2	50.877	-2.75617	0.153512	-17.9541	4.45791e-72	6.61433e-71
ABCB5	128.445	4.19888	0.233917	17.9503	4.77542e-72	7.07981e-71
TSPAN7	1067.26	2.7025	0.150556	17.9501	4.79273e-72	7.09985e-71
INTS13	2442.51	-1.47439	0.0821648	-17.9443	5.32169e-72	7.8772e-71
SYNPO	8872.42	1.99243	0.111068	17.9389	5.85977e-72	8.66681e-71
CCDC77	969.291	-1.53007	0.0853084	-17.9358	6.19874e-72	9.16091e-71
TRABD2B	427.03	2.8049	0.156464	17.9268	7.28224e-72	1.07537e-70
WDR77	1315.44	-1.00427	0.0560292	-17.924	7.66277e-72	1.13067e-70
PODXL2	2964.64	-2.20742	0.123175	-17.921	8.09026e-72	1.1928e-70
NSD2	5289.78	-1.25775	0.0701942	-17.9181	8.51376e-72	1.25425e-70
P2RY12	188.904	3.1032	0.173203	17.9166	8.75582e-72	1.2889e-70
EDA2R	252.014	2.09334	0.116898	17.9074	1.032e-71	1.51796e-70
LTBP4	5359.83	2.05518	0.114784	17.9048	1.08232e-71	1.59072e-70
JADE1	2239.17	1.2261	0.0684909	17.9016	1.14507e-71	1.68162e-70
HOXC13	387.277	-2.84862	0.159163	-17.8975	1.23351e-71	1.81009e-70
PRSS27	440.803	-2.82797	0.158031	-17.8951	1.2888e-71	1.88974e-70
FBN3	621.187	-3.88963	0.217364	-17.8945	1.30122e-71	1.90645e-70
DLX6-AS1	117.402	-4.26875	0.238649	-17.8872	1.48443e-71	2.17318e-70
AC096733.2	82.1964	2.22421	0.124422	17.8763	1.80265e-71	2.63697e-70
SEMA6D	813.965	2.64694	0.148165	17.8649	2.21425e-71	3.23654e-70
ZC3H3	2011.4	-1.31054	0.0733911	-17.8569	2.55327e-71	3.72917e-70
HYLS1	599.147	-1.41516	0.0792769	-17.8509	2.84603e-71	4.15351e-70
C5orf46	525.804	-3.47126	0.194474	-17.8494	2.92021e-71	4.25845e-70
S100A11	37470.5	-1.9596	0.109787	-17.8491	2.93686e-71	4.27939e-70
CNRIP1	824.379	2.11189	0.118342	17.8457	3.12193e-71	4.54551e-70
PSME4	11468.6	-1.30543	0.0732063	-17.8322	3.97593e-71	5.78443e-70
HSDL2	3689.39	1.72232	0.0965902	17.8312	4.04513e-71	5.88053e-70
HSPE1	1241.23	-1.57643	0.0884145	-17.83	4.1359e-71	6.00783e-70
AOX1	1410.04	3.04667	0.170982	17.8186	5.06799e-71	7.35606e-70
NUP210	7043.12	-2.25294	0.126453	-17.8165	5.26449e-71	7.63535e-70
MRPL3	5541.87	-1.07732	0.0604714	-17.8153	5.37561e-71	7.79047e-70
TSPAN31	1611.39	0.942816	0.0529366	17.8103	5.88309e-71	8.51932e-70
AC002451.1	28.2767	2.72227	0.152915	17.8025	6.75461e-71	9.7738e-70
MAD2L2	2126.9	-1.63233	0.0917029	-17.8002	7.04579e-71	1.01872e-69
MXD3	450.426	-2.02493	0.113788	-17.7957	7.63469e-71	1.10302e-69
RFX5	3344.25	-1.29367	0.0727846	-17.7739	1.12556e-70	1.62488e-69
DCUN1D3	1200.28	1.39642	0.0785746	17.7719	1.16708e-70	1.68353e-69
TCEAL7	204.346	2.55741	0.143929	17.7686	1.23736e-70	1.78353e-69
TMEM63B	3724.96	-1.34853	0.0759007	-17.7671	1.27187e-70	1.83187e-69
TET3	3233.78	-1.49689	0.0842636	-17.7644	1.33403e-70	1.91992e-69
RNPS1	8903.32	-1.00409	0.0565321	-17.7614	1.40628e-70	2.02234e-69
COMP	3423.79	-3.92051	0.220797	-17.7562	1.54409e-70	2.21881e-69
AC021148.2	101.896	2.52517	0.142247	17.7521	1.66053e-70	2.38431e-69
IKBKE	1145.87	-1.8616	0.1049	-17.7464	1.8373e-70	2.63609e-69
CDK5	947.501	-1.48577	0.0837459	-17.7414	2.00822e-70	2.87912e-69
GPR88	49.6083	2.92968	0.165157	17.7388	2.10364e-70	3.01361e-69
SRC	3969.48	-1.30173	0.0733922	-17.7366	2.18799e-70	3.13205e-69
EIF3J-DT	388.668	1.14086	0.0643356	17.733	2.3319e-70	3.33549e-69
SIRT7	1317.07	-1.2832	0.072376	-17.7296	2.47798e-70	3.54173e-69
CCDC137	1588.13	-1.5203	0.0857536	-17.7287	2.51609e-70	3.59345e-69
ABCG2	324.96	2.35436	0.13288	17.7179	3.05009e-70	4.35278e-69
CALU	20140.2	-1.3338	0.0752818	-17.7175	3.07523e-70	4.38531e-69
CCT6A	16370.5	-1.40213	0.0791429	-17.7164	3.13061e-70	4.46089e-69
TBCB	4092.59	-1.49481	0.0843842	-17.7143	3.25262e-70	4.63121e-69
GTF2IRD1	1840.29	-1.13021	0.0638193	-17.7095	3.541e-70	5.03797e-69
AMER1	1177.69	-1.39548	0.0788588	-17.6959	4.50691e-70	6.40735e-69
KANK2	5011.14	1.71039	0.0966571	17.6955	4.54545e-70	6.45724e-69
TFB2M	1515.57	-1.12686	0.0636831	-17.6948	4.60098e-70	6.53116e-69
DBNDD1	2540.13	-2.34872	0.132777	-17.6893	5.07172e-70	7.19391e-69
MAMDC2	960.772	3.17083	0.179264	17.688	5.18491e-70	7.3489e-69
GNL2	5567.43	-1.04445	0.0590734	-17.6805	5.92577e-70	8.39259e-69
DLX4	109.811	-2.53567	0.143427	-17.6791	6.07101e-70	8.5918e-69
DPY30	2415.84	-1.17115	0.0662467	-17.6786	6.13368e-70	8.67392e-69
AK5	1769.36	3.51284	0.198721	17.6773	6.278e-70	8.87129e-69
MYOM2	232.415	3.15478	0.178471	17.6767	6.33731e-70	8.94834e-69
DNALI1	661.615	2.92087	0.165342	17.6657	7.70534e-70	1.08718e-68
DGCR5	216.57	-2.55796	0.144809	-17.6644	7.88925e-70	1.11229e-68
CLCN6	1151.33	1.16307	0.0658634	17.6588	8.70086e-70	1.22579e-68
TYMP	5019.11	-2.28456	0.129421	-17.6523	9.77733e-70	1.37641e-68
MAGED1	17369.4	-1.47012	0.083317	-17.6448	1.11486e-69	1.56827e-68
TNIP3	87.3543	-3.64695	0.206748	-17.6396	1.22409e-69	1.72064e-68
FSIP1	76.6862	2.60324	0.147594	17.6378	1.26203e-69	1.77263e-68
ELOC	3191.68	-1.28584	0.0729273	-17.6318	1.40326e-69	1.96952e-68
EIPR1	1377.63	-1.13978	0.0646518	-17.6295	1.46361e-69	2.05268e-68
VRK1	1124.14	-1.13305	0.0642731	-17.6287	1.48375e-69	2.07936e-68
RHOB	16411.7	1.80378	0.102323	17.6284	1.49187e-69	2.08918e-68
YDJC	1121.55	-1.89312	0.10741	-17.6251	1.58181e-69	2.21347e-68
ATAD5	565.6	-1.54822	0.0878541	-17.6227	1.65072e-69	2.30817e-68
TOMM34	3126.39	-1.3068	0.0741796	-17.6167	1.83538e-69	2.56446e-68
LAD1	4440.56	-2.62267	0.14889	-17.6149	1.8944e-69	2.64495e-68
WRNIP1	4173.33	-1.11068	0.0630611	-17.6127	1.96809e-69	2.74577e-68
CYB5D2	1012.62	1.3146	0.0746523	17.6096	2.07871e-69	2.89795e-68
LRRC15	3249.45	-3.00217	0.170594	-17.5983	2.5369e-69	3.53409e-68
DRAXIN	230.683	-2.87126	0.163199	-17.5936	2.75916e-69	3.84085e-68
NKX3-2	61.5031	-3.46707	0.197087	-17.5916	2.85825e-69	3.97582e-68
MCOLN2	306.417	-2.11857	0.120446	-17.5895	2.96742e-69	4.1246e-68
DST	28938.7	2.24876	0.12788	17.585	3.21149e-69	4.46054e-68
KLRG2	588.991	-3.01845	0.171664	-17.5835	3.29599e-69	4.5745e-68
ADRA1A	154.998	4.10882	0.233695	17.5819	3.38803e-69	4.69876e-68
GPN1	2598.12	-0.950829	0.0540852	-17.5802	3.49329e-69	4.84115e-68
PLOD3	6698.79	-1.6903	0.0961581	-17.5783	3.61085e-69	5.00036e-68
LIN7A	479.949	2.71167	0.154281	17.5761	3.75293e-69	5.18989e-68
ALAD	3627.45	1.2812	0.0728946	17.5761	3.75327e-69	5.18989e-68
EDNRB	1315.01	2.4254	0.138043	17.5699	4.18898e-69	5.7881e-68
RPP40	527.556	-1.45489	0.0828184	-17.5672	4.39116e-69	6.06298e-68
PTP4A3	2445.55	-1.86823	0.106353	-17.5664	4.45777e-69	6.15041e-68
ZBED4	2688.92	-1.2803	0.0728901	-17.5649	4.577e-69	6.31025e-68
UCHL5	3082.17	-1.06867	0.060883	-17.5529	5.6547e-69	7.79032e-68
PRKN	278.733	2.09618	0.119426	17.5522	5.72618e-69	7.88298e-68
FANCC	1203.04	-1.11841	0.0637219	-17.5515	5.79626e-69	7.97359e-68
ZFP69B	211.854	-1.64085	0.0934978	-17.5496	5.98697e-69	8.22989e-68
CLEC14A	1469.29	1.86418	0.106254	17.5446	6.53929e-69	8.98252e-68
ZNF423	661.37	2.24337	0.12794	17.5345	7.8115e-69	1.07222e-67
ZBED2	96.1233	-3.59292	0.204923	-17.5331	8.01093e-69	1.09878e-67
SAMD8	2363.29	1.2916	0.0736782	17.5302	8.424e-69	1.15459e-67
DHCR7	6531.6	-1.84738	0.105434	-17.5216	9.79544e-69	1.34158e-67
DHTKD1	5169.36	-1.59142	0.0908835	-17.5106	1.18966e-68	1.62816e-67
SNHG3	1464.61	-1.88017	0.10738	-17.5095	1.21292e-68	1.65878e-67
ANO6	9163.24	1.65889	0.0947642	17.5054	1.30266e-68	1.7802e-67
EEPD1	1098.87	1.72202	0.0983822	17.5033	1.35096e-68	1.84487e-67
RBP4	5361.8	4.46806	0.255387	17.4952	1.55777e-68	2.12573e-67
PYCR3	1504.99	-1.85343	0.105975	-17.4892	1.73106e-68	2.36048e-67
TINCR	1321.02	-3.42093	0.195627	-17.487	1.80134e-68	2.45452e-67
SMCO4	1206.04	-1.37353	0.0785535	-17.4853	1.85542e-68	2.52637e-67
GRAMD1A	4610.7	-1.14139	0.06529	-17.4819	1.96834e-68	2.67818e-67
TRMT9B	558.15	2.75791	0.157763	17.4813	1.98845e-68	2.70356e-67
RPUSD1	1468.94	-1.56455	0.0895061	-17.4799	2.04017e-68	2.77188e-67
APOO	1095.49	-1.6467	0.0942089	-17.4792	2.06267e-68	2.80041e-67
SLC15A1	519.104	-4.40712	0.252275	-17.4695	2.44494e-68	3.31461e-67
NCCRP1	2156.68	-4.04613	0.231611	-17.4695	2.44496e-68	3.31461e-67
CEP112	563.868	1.75404	0.100412	17.4685	2.49056e-68	3.37398e-67
HNRNPAB	7985.58	-1.26294	0.0723035	-17.4672	2.54804e-68	3.44936e-67
LNCAROD	51.8406	-3.63414	0.208122	-17.4616	2.80851e-68	3.79921e-67
RAE1	2599.43	-0.957057	0.0548144	-17.4599	2.89274e-68	3.91032e-67
ADAR	30433.8	-1.05721	0.060553	-17.4593	2.92502e-68	3.95111e-67
MGARP	24.8606	2.56248	0.146829	17.4522	3.31257e-68	4.47137e-67
RGS19	1050.16	-1.34372	0.0770103	-17.4485	3.53206e-68	4.7642e-67
SRSF12	260.937	-2.14214	0.12278	-17.447	3.62578e-68	4.88709e-67
LRRC42	2325.57	-1.12013	0.0642093	-17.445	3.75783e-68	5.06144e-67
TLN2	3725.23	1.92228	0.110199	17.4438	3.83847e-68	5.16632e-67
SLC25A39	8098.14	-1.39713	0.0800997	-17.4424	3.93465e-68	5.29196e-67
ADD1	12561.4	0.852974	0.0489095	17.4398	4.11219e-68	5.52677e-67
TMSB10	73555	-1.70474	0.0977513	-17.4396	4.12847e-68	5.54466e-67
MIR22HG	1038.57	1.70967	0.0980552	17.4358	4.41272e-68	5.92217e-67
ITM2A	2701.75	2.5298	0.145102	17.4347	4.49844e-68	6.03288e-67
SAYSD1	1995.17	-1.10735	0.0635204	-17.433	4.63337e-68	6.20937e-67
SLC25A21-AS1	87.6432	1.88489	0.108128	17.4321	4.71233e-68	6.31067e-67
RAP2B	3661.06	-1.08773	0.0624018	-17.4311	4.79214e-68	6.41296e-67
ZMYND19	1321.96	-1.43543	0.0823568	-17.4295	4.93005e-68	6.5928e-67
ACTA2-AS1	304.548	3.03698	0.174338	17.4201	5.80604e-68	7.75869e-67
GCNT4	236.473	2.21839	0.127357	17.4187	5.94671e-68	7.94098e-67
TRIM23	866.035	1.17324	0.067367	17.4156	6.28012e-68	8.38021e-67
IDO1	2277.06	-3.9117	0.224636	-17.4135	6.51685e-68	8.6899e-67
EIF5A	14674.8	-1.33281	0.0765473	-17.4116	6.73521e-68	8.97469e-67
RHOJ	1226.03	1.78488	0.102514	17.411	6.81045e-68	9.06848e-67
GABRD	112.023	-2.70536	0.155392	-17.4099	6.93451e-68	9.2271e-67
HOXC-AS3	49.6091	-3.60598	0.207133	-17.409	7.04522e-68	9.36773e-67
ALDH1A1	3517.79	2.78718	0.160255	17.3921	9.46219e-68	1.25725e-66
P2RY6	398.165	-2.30244	0.132389	-17.3915	9.5618e-68	1.26959e-66
UNC13D	2522.7	-2.2677	0.13043	-17.3864	1.04598e-67	1.38784e-66
MTFR1	2349.1	-1.35442	0.0779021	-17.3861	1.05072e-67	1.39313e-66
CST1	236.803	-5.87855	0.338119	-17.386	1.05245e-67	1.39444e-66
GNG4	924.731	-3.89435	0.224246	-17.3665	1.48068e-67	1.96043e-66
HOXD8	326.572	1.83668	0.105822	17.3562	1.76983e-67	2.34162e-66
MED30	860.364	-1.23105	0.0709439	-17.3524	1.89095e-67	2.5001e-66
ATG9B	181.811	-2.26557	0.130622	-17.3445	2.17186e-67	2.86946e-66
SLC25A22	1993.58	-1.97254	0.113761	-17.3393	2.37751e-67	3.13895e-66
TARS2	2628.82	-1.12377	0.0648317	-17.3336	2.62309e-67	3.46074e-66
EFNA3	763.913	-2.51839	0.145372	-17.3237	3.11418e-67	4.10575e-66
CSTF2	1144.21	-0.926143	0.0534877	-17.3151	3.62016e-67	4.76948e-66
UFSP2	1180.24	0.917571	0.0529982	17.3132	3.73828e-67	4.92163e-66
SBK1	2042.35	-2.53366	0.146372	-17.3097	3.97566e-67	5.23047e-66
GTF3C2	3736.91	-0.904138	0.0522599	-17.3008	4.63938e-67	6.09939e-66
SRL	79.7822	2.47154	0.142868	17.2994	4.74915e-67	6.23931e-66
LDB3	146.16	2.16083	0.124919	17.2979	4.8777e-67	6.40369e-66
ZNF124	571.557	-1.90256	0.110029	-17.2915	5.45101e-67	7.15134e-66
FAM122A	1832.44	1.02944	0.0595781	17.2788	6.79205e-67	8.90445e-66
NOP58	3930.65	-1.08247	0.0626482	-17.2785	6.82997e-67	8.94788e-66
AC007637.1	25.4241	2.40885	0.139437	17.2755	7.19184e-67	9.41537e-66
EHMT2	3639.59	-1.06643	0.0617351	-17.2743	7.34171e-67	9.60485e-66
GRIK1-AS1	74.3394	3.70275	0.214363	17.2733	7.47274e-67	9.76944e-66
KCNE1	36.7593	2.6683	0.154492	17.2715	7.71319e-67	1.00767e-65
PTK7	11994.9	-1.83726	0.10643	-17.2627	8.98892e-67	1.17352e-65
ABHD6	519.174	1.52824	0.0885484	17.2588	9.60345e-67	1.25287e-65
COL9A1	275.772	-5.32694	0.308652	-17.2587	9.62499e-67	1.25481e-65
LINC02236	51.6216	-2.73704	0.158619	-17.2554	1.01833e-66	1.32667e-65
LPO	61.5267	-3.56382	0.206561	-17.2531	1.0599e-66	1.37986e-65
KCND3	735.395	2.88375	0.167185	17.2489	1.14018e-66	1.48335e-65
EIF4EBP1	3958.92	-2.11572	0.122698	-17.2433	1.25653e-66	1.63357e-65
CDKN2D	681.16	-1.70953	0.099146	-17.2426	1.27272e-66	1.65348e-65
MAP3K20	6306.17	1.67205	0.0969737	17.2423	1.27767e-66	1.65875e-65
GPBAR1	131.171	2.70463	0.156864	17.2419	1.28811e-66	1.67115e-65
RASD2	2423.55	-2.67028	0.154906	-17.238	1.37637e-66	1.78441e-65
DACH1	542.81	2.89788	0.168112	17.2378	1.38142e-66	1.78972e-65
CARMIL2	398.71	-2.66611	0.154673	-17.2371	1.39789e-66	1.8098e-65
INPP4B	1882.39	2.29532	0.133167	17.2363	1.41755e-66	1.83398e-65
CSMD2	307.768	-3.125	0.181345	-17.2323	1.51953e-66	1.96456e-65
SLC39A1	64.1141	-1.70752	0.0990906	-17.2319	1.53071e-66	1.97765e-65
LSM14B	3417.58	-0.971298	0.0563669	-17.2317	1.53527e-66	1.98218e-65
KDM1A	7478.4	-1.00295	0.0582162	-17.2281	1.63503e-66	2.10951e-65
ARHGAP39	1284.31	-1.82795	0.106126	-17.2243	1.7463e-66	2.25152e-65
PTPN21	1541.95	1.49402	0.0867702	17.2181	1.94142e-66	2.50137e-65
FREM1	666.06	3.02726	0.175829	17.2171	1.97702e-66	2.54548e-65
H2BU1	92.215	-2.83124	0.164453	-17.2161	2.01012e-66	2.58632e-65
BARD1	1063.23	-1.53656	0.0892562	-17.2152	2.04398e-66	2.62807e-65
IPO9	7153.06	-0.868201	0.050455	-17.2074	2.33569e-66	3.00108e-65
ARHGAP22	491.472	-1.81053	0.105264	-17.1998	2.6624e-66	3.41851e-65
MYH1	73.4508	3.65519	0.212536	17.198	2.75058e-66	3.52931e-65
PTMA	43132.3	-1.197	0.069618	-17.1938	2.95501e-66	3.78902e-65
MRPL20-DT	192.103	-1.58659	0.0923032	-17.1889	3.21785e-66	4.12322e-65
JMJD4	678.187	-1.57117	0.0914523	-17.1802	3.7378e-66	4.78617e-65
ENTPD5	1587.61	1.36151	0.0792527	17.1794	3.79047e-66	4.85029e-65
MIR210HG	248.066	-2.34895	0.136732	-17.1792	3.80035e-66	4.85961e-65
PAPPA2	125.242	3.13885	0.182722	17.1783	3.86293e-66	4.93625e-65
NUTF2	6186.91	-1.24293	0.0724192	-17.1631	5.01973e-66	6.4101e-65
SPP1	14463.1	-2.91568	0.169892	-17.162	5.1134e-66	6.52525e-65
HTATIP2	2625.04	-1.38361	0.0806276	-17.1605	5.24838e-66	6.69294e-65
RPP25	1327.87	-1.88416	0.109802	-17.1597	5.3216e-66	6.78168e-65
CAD	5583.84	-1.15454	0.0673014	-17.1547	5.79664e-66	7.38203e-65
HSPA12B	761.855	1.98455	0.115796	17.1383	7.68794e-66	9.78393e-65
LGI4	402.917	2.29893	0.134164	17.1353	8.10017e-66	1.03015e-64
RNF180	463.834	1.66866	0.0974039	17.1313	8.66227e-66	1.10089e-64
FAM180B	84.3542	3.81568	0.222784	17.1273	9.28827e-66	1.17965e-64
SPTBN1	35847	1.65913	0.0969145	17.1195	1.06139e-65	1.3471e-64
NUBPL	831.237	1.10998	0.0648436	17.1178	1.09268e-65	1.38587e-64
ADCY6	3576.69	1.43924	0.0840793	17.1176	1.0963e-65	1.38952e-64
SERPINH1	19594.4	-1.63614	0.0955895	-17.1164	1.12048e-65	1.4192e-64
JPH1	571.948	-2.0326	0.118753	-17.1162	1.12423e-65	1.42299e-64
ENO1	80249.6	-1.35994	0.0794981	-17.1065	1.3265e-65	1.67787e-64
HM13	9529.09	-1.10658	0.0646909	-17.1057	1.34638e-65	1.70187e-64
TRAF2	1716.95	-1.4996	0.087714	-17.0965	1.57546e-65	1.99009e-64
TLCD3A	1170.68	-1.28852	0.0753695	-17.096	1.58831e-65	2.00496e-64
USP2-AS1	69.5408	-1.93961	0.113509	-17.0877	1.83271e-65	2.31191e-64
ADAMTS15	1466.21	2.87569	0.168426	17.0739	2.3215e-65	2.92653e-64
CLPB	1643.79	-0.938288	0.0549592	-17.0725	2.37984e-65	2.99806e-64
TMCC2	659.358	-2.44962	0.143499	-17.0707	2.45388e-65	3.08924e-64
PARVA	10283.4	1.24392	0.0728779	17.0685	2.54446e-65	3.20113e-64
BUD23	5238.44	-1.18483	0.0694223	-17.0669	2.61541e-65	3.28817e-64
AASS	1063.87	1.92514	0.112854	17.0587	3.01353e-65	3.78616e-64
MIR497HG	24.4545	2.3884	0.140013	17.0584	3.02517e-65	3.79823e-64
ABCF1	6685.79	-0.945384	0.0554666	-17.0442	3.85879e-65	4.84161e-64
SMCO2	22.553	-2.78292	0.163304	-17.0414	4.05138e-65	5.07985e-64
IFI6	14488.5	-2.80918	0.16485	-17.0409	4.08615e-65	5.12001e-64
SAE1	6293.75	-1.02699	0.0602896	-17.0343	4.5712e-65	5.72395e-64
FGD1	915.284	-1.81195	0.10639	-17.0312	4.82157e-65	6.03341e-64
SEC61G	3600.28	-1.54095	0.0904784	-17.0311	4.82557e-65	6.03438e-64
MLLT11	595.243	-2.45674	0.144254	-17.0307	4.86259e-65	6.07661e-64
LINC00665	2863.61	-1.67453	0.0983365	-17.0286	5.03816e-65	6.29181e-64
POLR1C	1607.4	-1.19428	0.0701417	-17.0267	5.20416e-65	6.49478e-64
CFL2	1975.38	1.47937	0.0868957	17.0246	5.39492e-65	6.72835e-64
MRTFB	4732.98	1.28669	0.0755844	17.0232	5.52786e-65	6.88956e-64
NUAK2	404.492	-1.98652	0.116735	-17.0173	6.11393e-65	7.61492e-64
AC061992.2	44.8864	-2.40977	0.141622	-17.0156	6.29656e-65	7.83716e-64
BRIX1	2348.83	-1.228	0.0721719	-17.0149	6.36383e-65	7.91562e-64
PANX2	473.366	-2.78072	0.16347	-17.0106	6.85207e-65	8.51725e-64
AC100793.4	25.724	2.92299	0.171837	17.0103	6.89356e-65	8.56313e-64
DLC1	4292.21	2.0757	0.122105	16.9993	8.31111e-65	1.03171e-63
CDK2	1718.35	-1.04606	0.061547	-16.9962	8.76243e-65	1.08702e-63
TSEN54	1879.11	-1.31317	0.0773041	-16.9871	1.02277e-64	1.26796e-63
PDE3B	2302.09	3.26284	0.192082	16.9868	1.02908e-64	1.27493e-63
CDADC1	493.581	0.955822	0.056289	16.9806	1.14252e-64	1.41453e-63
TAPBP	17541.2	-1.36993	0.080704	-16.9748	1.26223e-64	1.5617e-63
DNAL1	849.902	1.00288	0.059083	16.9741	1.27661e-64	1.57845e-63
CLCN2	424.516	-1.64945	0.0971771	-16.9737	1.28675e-64	1.58994e-63
TMEM183A	2851.11	-0.917748	0.0541002	-16.9639	1.52022e-64	1.87718e-63
SLC35G2	364.529	1.96702	0.115964	16.9623	1.56e-64	1.92503e-63
EXO5	282.638	-1.0394	0.0612842	-16.9604	1.61264e-64	1.98867e-63
TCOF1	4160.77	-1.17613	0.0693494	-16.9595	1.63704e-64	2.01743e-63
SLC39A7	11996.6	-1.26367	0.0745422	-16.9524	1.84618e-64	2.27368e-63
APBB2	3949.66	1.4316	0.0844734	16.9474	2.01306e-64	2.47756e-63
FDPS	2411.11	-1.09696	0.0647346	-16.9456	2.07559e-64	2.55284e-63
TMSB15B	38.9932	-2.54436	0.150171	-16.9431	2.16569e-64	2.66191e-63
LAMA2	2725.74	2.59967	0.153466	16.9397	2.29415e-64	2.81795e-63
IQUB	31.1027	2.23277	0.131884	16.9298	2.71365e-64	3.33103e-63
AL078644.1	18.1206	-1.7183	0.101504	-16.9284	2.778e-64	3.40779e-63
SPX	937.419	4.20053	0.24815	16.9274	2.82625e-64	3.4647e-63
QSOX2	1400.43	-1.03266	0.0610576	-16.913	3.61056e-64	4.42329e-63
PAICS	10469.7	-1.33521	0.0789651	-16.9088	3.87464e-64	4.74371e-63
ABCC11	1130.99	4.47793	0.264864	16.9065	4.031e-64	4.93191e-63
CPSF3	3339.7	-1.03995	0.0615213	-16.9039	4.21195e-64	5.14993e-63
LARP4B	6306.35	-1.05836	0.0626241	-16.9002	4.48111e-64	5.47544e-63
CEP120	1387.82	1.06971	0.0633069	16.8972	4.71938e-64	5.76282e-63
ACKR1	2766.47	3.56935	0.211254	16.896	4.8139e-64	5.8744e-63
CYP2A6	107.252	3.9835	0.235774	16.8954	4.85998e-64	5.92677e-63
MSH6	5934.81	-1.14887	0.0680275	-16.8884	5.48013e-64	6.67868e-63
AMIGO2	2864.55	2.36475	0.140104	16.8785	6.47456e-64	7.88547e-63
RUFY4	116.446	-3.57835	0.212061	-16.8741	6.97244e-64	8.48632e-63
BPNT1	2816.21	-1.0766	0.0638201	-16.8693	7.56955e-64	9.20708e-63
RBM5	3494.75	0.808654	0.0479401	16.868	7.73636e-64	9.40385e-63
BCL2A1	725.062	-3.36338	0.199487	-16.8602	8.83579e-64	1.07333e-62
S100A8	5575.68	-4.44379	0.263574	-16.8597	8.8984e-64	1.08023e-62
ABAT	832.535	1.84334	0.109366	16.8548	9.67457e-64	1.17369e-62
PPP1CA	7112.26	-1.11972	0.0664355	-16.8542	9.76714e-64	1.18416e-62
RFC3	1349.64	-1.34911	0.0800504	-16.8533	9.92821e-64	1.2029e-62
TMEM54	2037.22	-1.70789	0.101348	-16.8518	1.01813e-63	1.23218e-62
CASP2	4186.03	-0.999369	0.0593035	-16.8518	1.01831e-63	1.23218e-62
PLXNA4	2389.25	3.1547	0.187208	16.8512	1.02722e-63	1.24216e-62
B4GALT2	4757.95	-1.30301	0.0773523	-16.8451	1.13965e-63	1.37723e-62
SLBP	3106.35	-0.956768	0.0568144	-16.8402	1.23746e-63	1.49446e-62
ZDHHC13	1674.14	-1.20887	0.0718072	-16.8349	1.35374e-63	1.63384e-62
SH3BGRL2	2012.72	2.11661	0.125728	16.8349	1.35479e-63	1.63405e-62
LURAP1	46.4297	1.8707	0.111142	16.8316	1.4316e-63	1.72558e-62
SUV39H1	830.306	-1.34908	0.0801706	-16.8277	1.52993e-63	1.84291e-62
LINC00514	68.3197	-3.17689	0.188796	-16.8271	1.54422e-63	1.85893e-62
MFSD2B	28.9231	-1.77649	0.105594	-16.8238	1.6331e-63	1.96466e-62
NUP205	6022.9	-1.15128	0.068446	-16.8203	1.73295e-63	2.08344e-62
YKT6	6767.67	-0.973306	0.0579001	-16.8101	2.05826e-63	2.47296e-62
BBOF1	351.549	1.20305	0.0715676	16.8099	2.06412e-63	2.4784e-62
PGK1	27154.7	-1.22924	0.0731263	-16.8097	2.07051e-63	2.48448e-62
TIGIT	472.682	-2.76458	0.164581	-16.7977	2.53519e-63	3.04011e-62
ZNF707	939.025	-1.41265	0.0841492	-16.7875	3.01313e-63	3.61093e-62
ILF3	17722.1	-0.846109	0.0504191	-16.7815	3.33172e-63	3.99017e-62
ARHGEF40	3542.55	1.44249	0.0859637	16.7803	3.40266e-63	4.07251e-62
APLP1	662.144	-2.72309	0.162295	-16.7787	3.49476e-63	4.18007e-62
DEUP1	70.098	-2.66289	0.158721	-16.7772	3.58603e-63	4.28649e-62
UBE2O	3265.32	-0.980452	0.0584596	-16.7714	3.94834e-63	4.71657e-62
NOL10	2199.7	-0.985557	0.0587697	-16.7698	4.05753e-63	4.84391e-62
MYRIP	268.146	3.03654	0.181095	16.7677	4.20612e-63	5.01809e-62
GPC3	3783.82	3.31874	0.19793	16.7673	4.23453e-63	5.04876e-62
LIFR	5495.75	2.56085	0.152791	16.7605	4.7445e-63	5.65319e-62
ATP6V1C2	530.568	-2.49021	0.148626	-16.7549	5.21414e-63	6.20881e-62
CELF4	149.912	-2.82916	0.168992	-16.7414	6.54193e-63	7.78494e-62
KCNJ6	77.8975	-3.73923	0.223371	-16.74	6.69615e-63	7.96339e-62
HSPA12A	1661.64	1.7973	0.107391	16.7361	7.15794e-63	8.50716e-62
ST3GAL4	2808.77	-1.84321	0.110138	-16.7355	7.22636e-63	8.58303e-62
NTRK2	10218.9	3.03408	0.181329	16.7325	7.60196e-63	9.0234e-62
CNIH4	3123.72	-1.03701	0.0620247	-16.7193	9.47489e-63	1.12394e-61
CIAO2A	1921.56	-0.953606	0.0570423	-16.7175	9.77051e-63	1.15827e-61
SCLT1	736.01	-0.947198	0.0566829	-16.7105	1.09964e-62	1.30277e-61
ARHGAP11B	30.5152	-2.12305	0.127058	-16.7093	1.12181e-62	1.32819e-61
USP53	3120.57	1.60575	0.0961044	16.7084	1.13913e-62	1.34784e-61
CDK16	8940.09	-1.30057	0.0778519	-16.7057	1.19163e-62	1.40908e-61
SSBP1	4359.73	-1.10644	0.066245	-16.7023	1.26194e-62	1.49128e-61
SMYD1	446.865	3.9364	0.235721	16.6994	1.32446e-62	1.56416e-61
CFAP47	77.4759	-4.07569	0.24411	-16.6961	1.39848e-62	1.65054e-61
NOP16	1030.16	-1.50238	0.0899869	-16.6956	1.41118e-62	1.66448e-61
AL022316.1	37.2964	-3.35494	0.200977	-16.6932	1.46984e-62	1.73258e-61
COPG1	14975	-0.997215	0.0597441	-16.6914	1.51301e-62	1.78234e-61
SF3B3	13466.3	-0.886888	0.0531431	-16.6887	1.5846e-62	1.8655e-61
DTX1	876.966	2.1333	0.127842	16.6871	1.6276e-62	1.91491e-61
TAF5L	2612.85	-0.865055	0.0518622	-16.6799	1.83589e-62	2.15861e-61
LINC00663	110.779	1.22567	0.0735023	16.6753	1.98211e-62	2.32907e-61
COA7	2169.48	-0.959469	0.0575644	-16.6678	2.24872e-62	2.64069e-61
RPUSD3	2003.07	-1.30192	0.0781556	-16.6581	2.64489e-62	3.10397e-61
XPA	701.654	0.833452	0.0500496	16.6525	2.90172e-62	3.40324e-61
SLC22A31	65.1409	-3.95321	0.237475	-16.6468	3.1897e-62	3.73865e-61
FAM13C	262.75	2.23645	0.134376	16.6432	3.38852e-62	3.9692e-61
USP30	1134.96	0.979544	0.0588602	16.6419	3.4653e-62	4.05659e-61
TRDN	197.418	4.905	0.294778	16.6397	3.59626e-62	4.20726e-61
NDC1	3510.05	-1.22256	0.0734866	-16.6366	3.78752e-62	4.42824e-61
NISCH	5378.16	0.894256	0.0537619	16.6337	3.97588e-62	4.64556e-61
EBP	1077.85	-1.7904	0.107649	-16.6319	4.09391e-62	4.7805e-61
OLFML1	973.567	1.91676	0.115254	16.6308	4.17217e-62	4.86883e-61
NXNL2	57.3935	2.84446	0.171049	16.6295	4.259e-62	4.96706e-61
AC008514.1	96.3694	-3.11127	0.187117	-16.6274	4.41421e-62	5.14487e-61
MED8	2169.51	-0.894575	0.0538038	-16.6266	4.47072e-62	5.20749e-61
RPS6KB2	1608.04	-1.12717	0.0678093	-16.6227	4.77572e-62	5.55929e-61
LINC01230	120.642	4.60045	0.276867	16.6161	5.32873e-62	6.19917e-61
S100A9	18146.9	-4.19585	0.25254	-16.6146	5.46612e-62	6.35504e-61
SLC19A1	1669.97	-1.53428	0.0923862	-16.6072	6.17861e-62	7.17894e-61
SF3B6	4868.37	-1.14965	0.06923	-16.6062	6.28528e-62	7.29835e-61
VANGL1	2606.01	-1.05881	0.0637953	-16.597	7.32491e-62	8.50025e-61
AC083880.1	28.4391	-2.06182	0.124271	-16.5913	8.06142e-62	9.34915e-61
EIF4E3	2205.55	1.58251	0.0953983	16.5885	8.44489e-62	9.7878e-61
CAPZA1	9849.85	-0.836784	0.0504586	-16.5836	9.16224e-62	1.06126e-60
CMSS1	2042.13	-1.13187	0.0682688	-16.5797	9.77361e-62	1.13138e-60
MGAT4B	5732.07	-1.17937	0.0711556	-16.5745	1.06614e-61	1.23338e-60
MOAP1	1691.42	0.82953	0.0500521	16.5733	1.08664e-61	1.25632e-60
SMOX	1075.76	-1.75217	0.105791	-16.5626	1.29847e-61	1.50031e-60
PUF60	12029.7	-1.42126	0.0858238	-16.5602	1.35103e-61	1.56006e-60
TMEM273	707.582	1.85349	0.112068	16.5391	1.91997e-61	2.21567e-60
DYNC2I2	4146.88	-1.59283	0.0963621	-16.5297	2.24407e-61	2.58809e-60
JTB	761.549	-1.48337	0.0897612	-16.5258	2.39388e-61	2.75916e-60
SCGB1D2	2469.08	5.02109	0.303863	16.5242	2.45609e-61	2.82912e-60
COP1	3903.7	-0.912558	0.0552396	-16.52	2.63363e-61	3.03175e-60
AC103706.1	57.4441	-2.06709	0.125166	-16.5148	2.87034e-61	3.30221e-60
KCTD12	9441.85	1.67027	0.101174	16.509	3.16255e-61	3.63616e-60
DUSP12	1040.64	-0.950822	0.0576018	-16.5068	3.27795e-61	3.76652e-60
IGF1	333.393	3.00405	0.182006	16.5052	3.36347e-61	3.86241e-60
RIOK1	2368.03	-1.15932	0.0702487	-16.5031	3.48716e-61	4.00199e-60
SLC7A10	508.078	3.95322	0.239555	16.5024	3.52879e-61	4.04728e-60
AC069544.1	64.6851	-1.71382	0.103858	-16.5016	3.57513e-61	4.09792e-60
TFDP1	7687.99	-1.50227	0.0910487	-16.4997	3.68867e-61	4.22548e-60
CPA4	1018.36	-3.33632	0.202253	-16.4957	3.93724e-61	4.50745e-60
RCCD1	904.621	-1.27851	0.0775104	-16.4947	4.0047e-61	4.58187e-60
MATN2	5214.17	2.54077	0.154048	16.4933	4.09728e-61	4.68493e-60
MORN3	316.787	-2.59617	0.157438	-16.4901	4.32178e-61	4.93861e-60
KLHL3	456.586	1.65953	0.100679	16.4834	4.83083e-61	5.51695e-60
CALCOCO2	6216.98	0.957959	0.0581501	16.4739	5.65021e-61	6.44876e-60
PRKDC	23660.7	-1.43608	0.0871842	-16.4718	5.84666e-61	6.66891e-60
MMP9	3925.32	-3.00632	0.182557	-16.4679	6.24169e-61	7.11514e-60
NR2C2AP	1126.9	-1.29896	0.0788907	-16.4653	6.51441e-61	7.42151e-60
AC234917.3	245.281	-1.44262	0.0876327	-16.4622	6.86096e-61	7.81155e-60
BBS2	2176.28	0.948039	0.0576008	16.4588	7.25334e-61	8.25327e-60
EIF2AK1	11761.5	-0.832398	0.0505946	-16.4523	8.07278e-61	9.18009e-60
MIR3936HG	138.483	1.43861	0.0874513	16.4505	8.32096e-61	9.45656e-60
SLC24A2	80.8788	-3.45711	0.210175	-16.4487	8.56745e-61	9.73077e-60
TBC1D22B	1493.06	-0.861207	0.0523639	-16.4466	8.87304e-61	1.00717e-59
AC073195.1	16.2763	-2.0583	0.125154	-16.4462	8.93348e-61	1.01342e-59
SELENOI	3930.68	-1.2511	0.076081	-16.4444	9.20272e-61	1.04333e-59
CRTAP	11661.2	1.3215	0.0803742	16.4419	9.59188e-61	1.08679e-59
CCNQ	1325.29	-1.32617	0.0806605	-16.4414	9.66608e-61	1.09453e-59
SASS6	567.902	-1.16611	0.070959	-16.4336	1.09954e-60	1.2443e-59
GLMP	2504.55	-1.20119	0.0731104	-16.4298	1.17014e-60	1.3234e-59
SETD7	7663.16	1.43293	0.087265	16.4204	1.36621e-60	1.54422e-59
TMEM147	4105.16	-1.45451	0.0886009	-16.4164	1.45867e-60	1.64773e-59
CSTF3	1754.53	-1.0731	0.0653707	-16.4157	1.47723e-60	1.66768e-59
ERMN	115.312	-3.07147	0.187189	-16.4084	1.66549e-60	1.87907e-59
PSMA4	7471.07	-1.00522	0.061269	-16.4067	1.71181e-60	1.93017e-59
LPAR2	1324.83	-1.58794	0.0968104	-16.4025	1.83388e-60	2.06657e-59
PCYOX1	10182.4	1.35065	0.0823464	16.402	1.85004e-60	2.08352e-59
MARCHF8	3076.14	1.05628	0.0644008	16.4016	1.86246e-60	2.09625e-59
IHO1	74.1688	2.35414	0.143544	16.4002	1.90766e-60	2.14584e-59
RELB	1827.37	-1.7541	0.106959	-16.3997	1.92175e-60	2.16039e-59
FZD9	315.561	-2.99758	0.182837	-16.3948	2.08337e-60	2.34066e-59
STK26	1955.62	-1.62975	0.0994207	-16.3924	2.16578e-60	2.43179e-59
GINS3	551.371	-1.05918	0.0646157	-16.3919	2.18412e-60	2.4509e-59
TMEM45A	3420.74	-2.45542	0.149804	-16.3909	2.2202e-60	2.4899e-59
PI16	2620.27	4.08602	0.249309	16.3894	2.27753e-60	2.55267e-59
PEX11A	1313.62	1.62732	0.0992926	16.3891	2.28759e-60	2.5624e-59
OCIAD2	2543.69	-1.47825	0.0902083	-16.3871	2.36421e-60	2.64664e-59
CABP1	70.1947	2.29951	0.140353	16.3838	2.49625e-60	2.79278e-59
NARF	3101.69	-1.08842	0.066451	-16.3794	2.68519e-60	3.00237e-59
AC010226.1	85.8792	1.64805	0.100625	16.3782	2.73759e-60	3.05914e-59
CCDC152	78.21	1.94868	0.118982	16.3779	2.74987e-60	3.07101e-59
REEP5	10525.1	0.997686	0.0609176	16.3776	2.76349e-60	3.08438e-59
C1QTNF7	329.705	3.58358	0.21882	16.3768	2.80118e-60	3.12459e-59
ERI3	3828.34	-1.04492	0.0638094	-16.3756	2.85788e-60	3.18593e-59
FAM83H	7035.14	-1.87218	0.114351	-16.3722	3.0197e-60	3.36432e-59
POLR2K	3408.08	-1.05356	0.0643516	-16.372	3.03178e-60	3.37576e-59
AC020661.1	61.6287	-2.0397	0.124587	-16.3717	3.04524e-60	3.38873e-59
HOXC11	284.523	-3.23273	0.19747	-16.3707	3.09441e-60	3.44141e-59
ALDH2	10084.8	2.44497	0.14939	16.3664	3.32491e-60	3.69555e-59
PUS1	1299.49	-1.43952	0.0879804	-16.3618	3.58137e-60	3.97824e-59
COTL1	12129.6	-1.83362	0.112118	-16.3543	4.05203e-60	4.49838e-59
SSR2	15337.8	-1.25566	0.0767898	-16.352	4.21199e-60	4.67319e-59
ARNTL2	1732.56	-2.36876	0.144885	-16.3492	4.40584e-60	4.88536e-59
DVL3	7285.65	-0.833668	0.0509986	-16.3469	4.57782e-60	5.07305e-59
FAM131C	62.49	-2.83146	0.173238	-16.3443	4.77299e-60	5.2862e-59
H2BC7	94.4026	-4.05354	0.248239	-16.3292	6.12216e-60	6.77643e-59
CLCN5	978.847	-1.31943	0.080819	-16.3258	6.47202e-60	7.15943e-59
TAL1	289.545	2.13811	0.130979	16.3241	6.65177e-60	7.35392e-59
CDC14A	585.894	1.46915	0.0900014	16.3236	6.70675e-60	7.41033e-59
CCT8	11085.7	-0.962687	0.0589964	-16.3177	7.38465e-60	8.15452e-59
PNPT1	2835.35	-1.02867	0.0630623	-16.3119	8.12213e-60	8.96359e-59
ZNF366	224.699	2.18976	0.134255	16.3105	8.31479e-60	9.1708e-59
RGS9BP	31.05	-2.50403	0.153538	-16.3089	8.53686e-60	9.41017e-59
TMEM135	1957.73	1.36193	0.0835162	16.3074	8.74779e-60	9.637e-59
RGS10	2790.02	-1.59337	0.0977311	-16.3036	9.30017e-60	1.02395e-58
TRABD	1895.73	-1.48966	0.0913726	-16.3032	9.37216e-60	1.03127e-58
TBL2	3005.31	-0.964387	0.0592117	-16.2871	1.21865e-59	1.34015e-58
DHX34	1802.77	-1.11859	0.0686878	-16.2852	1.25727e-59	1.38181e-58
CHML	2873.62	-1.71989	0.105611	-16.285	1.26031e-59	1.38434e-58
SCRIB	6565.31	-1.53116	0.0940274	-16.2841	1.27902e-59	1.40406e-58
LYPD6	585.84	2.71641	0.166866	16.279	1.39094e-59	1.52603e-58
ATP1A4	54.4882	2.96619	0.182212	16.2788	1.39677e-59	1.53153e-58
TMEM192	1700.01	1.02787	0.0631548	16.2755	1.47388e-59	1.61513e-58
ESR1	3927.34	3.27348	0.201229	16.2675	1.67895e-59	1.83878e-58
ABTB2	1183.65	-1.84918	0.11371	-16.2622	1.83029e-59	2.00336e-58
KDM2B	1997.07	-0.916636	0.0563685	-16.2615	1.85185e-59	2.02577e-58
EIF4B	19500.2	0.962097	0.0591679	16.2604	1.8838e-59	2.05951e-58
TNFRSF18	336.28	-2.73127	0.167984	-16.2591	1.92399e-59	2.10223e-58
PREX2	1190.89	2.68031	0.164856	16.2585	1.945e-59	2.12394e-58
RHEB	5026.02	-0.980769	0.0603249	-16.2581	1.95733e-59	2.13615e-58
TRMT6	1517.46	-0.911527	0.0560834	-16.2531	2.12513e-59	2.31793e-58
C1orf35	1349.54	-1.51508	0.0932284	-16.2512	2.1898e-59	2.38707e-58
TRPM2	1093.47	-1.69983	0.104603	-16.2503	2.22167e-59	2.42041e-58
POLI	1536.83	1.15403	0.0710326	16.2464	2.36682e-59	2.57703e-58
SCX	94.0036	-2.90903	0.179086	-16.2438	2.472e-59	2.68999e-58
HTR6	57.9868	-3.24626	0.19985	-16.2435	2.48335e-59	2.70077e-58
ESYT1	11420.3	1.17671	0.0724497	16.2418	2.55343e-59	2.77537e-58
TXNDC17	1826.65	-1.27701	0.0786394	-16.2388	2.68145e-59	2.91283e-58
TMEM65	3197.56	-1.2558	0.0773398	-16.2374	2.74344e-59	2.97843e-58
N4BP2L1	1090.19	1.46696	0.0903653	16.2337	2.91521e-59	3.16308e-58
HCAR3	35.8522	2.75056	0.169456	16.2317	3.01095e-59	3.26507e-58
LCLAT1	1287.48	-1.12335	0.0692138	-16.2302	3.08426e-59	3.34262e-58
KCNK1	1304.46	-1.93539	0.11927	-16.2269	3.25275e-59	3.52319e-58
SLC25A13	2074.66	-1.01111	0.0623252	-16.2231	3.46029e-59	3.74581e-58
RRS1	1396	-1.60294	0.0988102	-16.2224	3.50347e-59	3.79035e-58
STAB2	124.163	2.98083	0.183812	16.2167	3.84263e-59	4.15488e-58
DAXX	4542.7	-0.913974	0.0563715	-16.2134	4.05476e-59	4.38172e-58
TRIM47	3809.56	-1.61875	0.0998532	-16.2113	4.19916e-59	4.53514e-58
RTN4R	404.699	-2.12963	0.131395	-16.2079	4.43568e-59	4.78782e-58
HS3ST3A1	101.821	-2.32818	0.143666	-16.2055	4.61261e-59	4.97592e-58
IGSF9	2723.67	-2.22328	0.137212	-16.2033	4.7823e-59	5.156e-58
FOXN3	4566.83	1.46364	0.0903735	16.1955	5.42768e-59	5.84844e-58
ARID4A	1546.6	1.08747	0.0671486	16.1949	5.4782e-59	5.89947e-58
TUBG1	2109.73	-1.29602	0.0800322	-16.1937	5.58705e-59	6.01324e-58
WDR5	3398.16	-0.958554	0.0592094	-16.1892	6.00886e-59	6.4635e-58
ZNF598	1890.04	-1.2158	0.0751192	-16.1849	6.4483e-59	6.93221e-58
ADGRA2	2539.12	1.79811	0.111102	16.1844	6.50058e-59	6.98438e-58
B4GALNT1	386.136	-2.40493	0.148602	-16.1837	6.5737e-59	7.0589e-58
MPHOSPH10	3359.03	-0.802297	0.0495947	-16.1771	7.31954e-59	7.85526e-58
ADD3-AS1	22.403	2.12113	0.131127	16.1761	7.43712e-59	7.97688e-58
GAPDH	98334.5	-1.68681	0.104294	-16.1736	7.74317e-59	8.30037e-58
DEK	13186.1	-1.31117	0.081074	-16.1725	7.87714e-59	8.43915e-58
AC092376.2	75.8831	2.13759	0.132214	16.1676	8.53887e-59	9.14285e-58
PSPH	1386.35	-1.90268	0.117694	-16.1664	8.70978e-59	9.32051e-58
EMC8	1542.42	-0.928664	0.0574551	-16.1633	9.15142e-59	9.78752e-58
HCN2	31.7657	-2.52281	0.156088	-16.1627	9.23686e-59	9.87325e-58
AXIN1	2734.95	-1.10543	0.0684017	-16.1609	9.52302e-59	1.01733e-57
MRPL37	5690.33	-1.16326	0.0720021	-16.1559	1.03148e-58	1.10129e-57
SLC25A16	1655.62	1.29681	0.0802789	16.1539	1.06671e-58	1.13826e-57
PDE7A	4447	-1.4143	0.0875557	-16.1532	1.07891e-58	1.15062e-57
SNRK	2219.82	1.04623	0.0647739	16.1521	1.0984e-58	1.17073e-57
ACADS	1461.93	1.79225	0.111064	16.137	1.40142e-58	1.49285e-57
CLMP	4532.25	2.03572	0.12618	16.1335	1.48485e-58	1.58082e-57
CELSR3	510.081	-2.15019	0.13328	-16.1329	1.49882e-58	1.59479e-57
PSMA7	10151.7	-1.17965	0.0731257	-16.1319	1.52313e-58	1.61973e-57
CSTB	14747	-1.74774	0.108368	-16.1279	1.62456e-58	1.72661e-57
TPRG1	563.397	2.39781	0.148697	16.1255	1.68822e-58	1.79325e-57
RUNX1T1	589.656	2.29294	0.142195	16.1253	1.69332e-58	1.79765e-57
PODN	2966.12	2.38867	0.148173	16.1208	1.82259e-58	1.93379e-57
CDK5R1	375.957	-1.79015	0.111063	-16.1183	1.89887e-58	2.01358e-57
ZNF724	83.443	-1.92818	0.119636	-16.1171	1.93511e-58	2.05085e-57
MELTF-AS1	170.193	-1.86982	0.11602	-16.1164	1.95704e-58	2.07291e-57
RELL2	74.8775	-1.77948	0.110423	-16.1152	1.99582e-58	2.11278e-57
UQCC2	1843.43	-1.35789	0.084267	-16.1142	2.02892e-58	2.14661e-57
LINC01697	123.836	4.28274	0.265904	16.1063	2.30237e-58	2.43455e-57
GPR156	225.622	-2.21562	0.137562	-16.1063	2.30384e-58	2.43472e-57
CTSG	167.631	3.34242	0.207596	16.1006	2.5276e-58	2.66969e-57
ARMC6	2112.02	-1.22912	0.0763548	-16.0974	2.65873e-58	2.8066e-57
MROH8	102.939	1.56514	0.0972304	16.0973	2.66647e-58	2.81319e-57
PCDHGB7	320.375	2.11673	0.131519	16.0945	2.78992e-58	2.94177e-57
RIBC2	184.321	-2.00547	0.124621	-16.0926	2.87423e-58	3.02896e-57
PUM3	3452.46	-1.20025	0.0745951	-16.0902	2.99067e-58	3.14989e-57
IRS1	3506.41	1.94263	0.120764	16.0862	3.18667e-58	3.35442e-57
SSTR1	67.2792	3.45908	0.215034	16.0862	3.18845e-58	3.35442e-57
PLAAT5	1304.6	3.46337	0.215314	16.0853	3.23708e-58	3.40366e-57
GSTM3	2288.48	2.00122	0.124426	16.0836	3.32403e-58	3.49313e-57
VIPR1	773.644	2.1053	0.130924	16.0803	3.50809e-58	3.68448e-57
RPIA	1807.31	-0.946776	0.0589111	-16.0713	4.05657e-58	4.25815e-57
RPS10	82.9874	-1.6083	0.100092	-16.0682	4.25944e-58	4.46858e-57
RBM34	68.7367	-1.44808	0.090128	-16.0669	4.35413e-58	4.56536e-57
CHD4	2051.04	-1.24496	0.0774887	-16.0664	4.38904e-58	4.59939e-57
ETFBKMT	247.028	1.03248	0.0642669	16.0656	4.44877e-58	4.65937e-57
AC015726.1	51.6614	1.34538	0.0837579	16.0627	4.66005e-58	4.87791e-57
EDN2	553.774	-3.42904	0.213582	-16.0549	5.28244e-58	5.52631e-57
TMEM97	1823.67	-1.54597	0.0963122	-16.0517	5.56098e-58	5.81446e-57
SEPTIN3	2029.47	-2.56217	0.159629	-16.0508	5.64187e-58	5.89574e-57
LEMD2	3001.9	-0.921607	0.0574186	-16.0507	5.65462e-58	5.90576e-57
NSMCE2	1460.61	-0.927075	0.057769	-16.048	5.90621e-58	6.16508e-57
TEX30	367.168	-1.3934	0.0868424	-16.0452	6.17535e-58	6.4394e-57
DNAJC27	473.314	0.954661	0.0594982	16.0452	6.1759e-58	6.4394e-57
CXCL2	715.735	2.74137	0.170863	16.0442	6.27548e-58	6.53959e-57
LIMS2	2202.88	1.90874	0.118976	16.0431	6.3917e-58	6.65699e-57
DMBX1	54.9444	-3.69574	0.230383	-16.0417	6.53046e-58	6.79771e-57
SLC38A5	552.257	-2.30396	0.143639	-16.0399	6.72328e-58	6.99454e-57
ADRM1	2460.48	-1.2459	0.077689	-16.0371	7.03979e-58	7.31974e-57
CCDC18	432.359	-1.33783	0.0834336	-16.0346	7.32314e-58	7.61012e-57
CIAPIN1	2650.78	-0.772177	0.0481724	-16.0294	7.95868e-58	8.26598e-57
AC069544.2	1573.76	-0.9878	0.0616302	-16.0279	8.16468e-58	8.47522e-57
RMI1	974.393	-1.19554	0.0746075	-16.0244	8.63877e-58	8.96237e-57
GGCT	2019.5	-1.47197	0.0918824	-16.0201	9.25068e-58	9.59187e-57
CHL1	1582.37	3.16363	0.197501	16.0183	9.52057e-58	9.86624e-57
HPSE2	230.083	3.3701	0.210399	16.0176	9.62538e-58	9.96934e-57
C3orf18	376.595	1.39958	0.0873784	16.0175	9.65089e-58	9.99023e-57
H2AC13	39.8713	-3.66626	0.228897	-16.0171	9.71056e-58	1.00464e-56
TREX2	69.0046	-2.35319	0.146925	-16.0163	9.83538e-58	1.01699e-56
HSP90B1	48184.1	-0.907106	0.0566374	-16.016	9.87738e-58	1.02077e-56
USF1	3462.31	-1.01206	0.063205	-16.0123	1.04859e-57	1.08307e-56
CTSV	1224.3	-2.58831	0.161698	-16.0071	1.14048e-57	1.17732e-56
VTI1B	2284.27	1.13265	0.0707604	16.0069	1.14375e-57	1.18004e-56
CASP3	2239.06	-0.908246	0.0567477	-16.005	1.17926e-57	1.21601e-56
NOD2	462.147	-1.84786	0.115479	-16.0018	1.24176e-57	1.27975e-56
UQCRH	8127.87	-1.27091	0.0794252	-16.0014	1.24966e-57	1.28718e-56
DCTPP1	1898.23	-1.19636	0.074769	-16.0008	1.26224e-57	1.29943e-56
ZFP64	1339.69	-0.756937	0.047307	-16.0005	1.26699e-57	1.3036e-56
ZNF93	718.417	-1.52839	0.0955238	-16.0001	1.27584e-57	1.31198e-56
SEH1L	2989.97	-1.03826	0.0649042	-15.9968	1.34464e-57	1.38197e-56
EIF2S2	5964.83	-0.927691	0.0579989	-15.995	1.3853e-57	1.42298e-56
PDZD2	4073.39	2.36292	0.14777	15.9906	1.48576e-57	1.52533e-56
SMYD2	3348.43	-1.03317	0.0646302	-15.9858	1.60391e-57	1.64573e-56
NPM3	1648.69	-1.77602	0.111137	-15.9804	1.7503e-57	1.79495e-56
MICU3	243.781	2.10323	0.131641	15.977	1.84868e-57	1.8948e-56
STX1A	283.543	-1.38792	0.0868747	-15.9761	1.87565e-57	1.92138e-56
MCM8	476.344	-0.978347	0.0612504	-15.9729	1.97415e-57	2.02118e-56
NKX1-2	246.04	-3.49977	0.219125	-15.9716	2.01608e-57	2.06298e-56
TMEM92	74.3442	-3.06727	0.192127	-15.9648	2.24724e-57	2.29826e-56
DKK3	4154.92	1.8723	0.117279	15.9646	2.2552e-57	2.30514e-56
EFNA1	7970.48	-1.5049	0.0942654	-15.9645	2.25817e-57	2.30691e-56
GPR89B	286.351	-1.19301	0.0747367	-15.9628	2.31917e-57	2.36793e-56
ZHX3	2290.27	1.16585	0.0730393	15.9619	2.35488e-57	2.40309e-56
ALDH4A1	2454.91	1.78348	0.111744	15.9604	2.41284e-57	2.46088e-56
CAV2	6144.43	2.12913	0.133414	15.9588	2.47573e-57	2.52366e-56
NAALADL1	187.978	1.45197	0.0910187	15.9525	2.73903e-57	2.79052e-56
SDC1	21473.7	-2.29267	0.143724	-15.9518	2.76609e-57	2.81656e-56
NUDT19	1873.72	-1.20355	0.0754633	-15.9488	2.90292e-57	2.95428e-56
PFN2	7821.88	-1.53987	0.0965613	-15.9471	2.98416e-57	3.03531e-56
AC092053.4	26.4949	1.61247	0.101116	15.9467	3.00545e-57	3.05529e-56
HROB	374.385	-1.34457	0.0843186	-15.9463	3.02338e-57	3.07185e-56
CD302	399.486	2.05389	0.128851	15.94	3.34336e-57	3.39511e-56
SLC1A7	98.2031	2.6694	0.167467	15.9398	3.35322e-57	3.40328e-56
SNX33	3189.81	0.927527	0.0581956	15.9381	3.44731e-57	3.49688e-56
AC090004.2	111.932	3.17422	0.199165	15.9376	3.47398e-57	3.52202e-56
IL20RA	1008.66	2.64399	0.165898	15.9374	3.48485e-57	3.53113e-56
ATF3	5283.81	2.05359	0.128907	15.9307	3.87687e-57	3.92622e-56
KIFC2	840.798	-2.03933	0.128014	-15.9305	3.89303e-57	3.94045e-56
STARD8	704.019	1.44944	0.0909928	15.9292	3.97618e-57	4.02244e-56
TUBB4A	102.74	-3.75435	0.235858	-15.9179	4.76394e-57	4.81676e-56
PISD	2004.14	0.976085	0.0613247	15.9167	4.85492e-57	4.90609e-56
DDOST	13857.8	-0.912985	0.0573641	-15.9156	4.9366e-57	4.98594e-56
RPN2	24584.4	-1.0028	0.063011	-15.9146	5.01906e-57	5.06648e-56
RANBP17	464.202	-1.6534	0.103918	-15.9107	5.34011e-57	5.38766e-56
PPIH	1213.82	-1.08265	0.0680855	-15.9014	6.19826e-57	6.25008e-56
MPHOSPH8	3524.38	0.78837	0.0495988	15.8949	6.8698e-57	6.9235e-56
LINC02544	63.8111	-2.78329	0.175158	-15.8901	7.41713e-57	7.47108e-56
ALPK3	1029.97	2.31734	0.145837	15.89	7.43428e-57	7.48432e-56
RIPPLY3	105.967	-2.78237	0.175113	-15.889	7.54885e-57	7.59557e-56
SPATA33	479.194	-1.16017	0.0730477	-15.8824	8.38903e-57	8.43641e-56
GIMAP8	1461.7	1.84156	0.115979	15.8783	8.9524e-57	8.99813e-56
PPFIA4	314.528	-2.17056	0.136721	-15.8758	9.32243e-57	9.36501e-56
COL2A1	7584.08	-5.33421	0.336008	-15.8752	9.40877e-57	9.44667e-56
ADCK5	638.119	-1.69117	0.106536	-15.8741	9.57727e-57	9.61069e-56
BARX1	316.217	-4.60748	0.290256	-15.8738	9.61748e-57	9.64586e-56
NMI	1901.55	-1.1607	0.0731352	-15.8707	1.01167e-56	1.01411e-55
AR	3361.11	2.95805	0.186422	15.8675	1.06408e-56	1.06608e-55
ZNF469	1939.87	-2.07122	0.130573	-15.8626	1.15116e-56	1.1527e-55
FAM83G	1112.79	-1.28902	0.0813149	-15.8522	1.35846e-56	1.35955e-55
TAFA3	227.955	-3.2876	0.207394	-15.852	1.36202e-56	1.36238e-55
CBX8	512.973	-1.34177	0.084653	-15.8502	1.40108e-56	1.40071e-55
ACSS3	1514.05	2.38742	0.150636	15.8489	1.43081e-56	1.42966e-55
UNC5B	2731.63	-1.65151	0.104204	-15.8487	1.43471e-56	1.4328e-55
MSRB3	3962.89	2.01087	0.126894	15.8468	1.48039e-56	1.47763e-55
KIF13B	2410.48	1.50728	0.0951239	15.8455	1.51092e-56	1.50729e-55
NAT10	5145.69	-1.08005	0.0681753	-15.8423	1.58969e-56	1.58503e-55
DYRK3-AS1	14.8926	-2.09333	0.132144	-15.8413	1.61351e-56	1.60792e-55
HNRNPA2B1	40535.3	-0.688318	0.0434525	-15.8407	1.63028e-56	1.62377e-55
TIGD5	881.575	-1.50258	0.0948633	-15.8394	1.66448e-56	1.65695e-55
NLRP7	63.9237	-3.92783	0.248003	-15.8378	1.70658e-56	1.69796e-55
RXRG	71.8644	3.66184	0.231222	15.8369	1.73089e-56	1.72122e-55
FTSJ1	2398.03	-0.963098	0.0608225	-15.8346	1.79675e-56	1.78577e-55
EGFLAM	1093.11	1.87132	0.118191	15.8329	1.84374e-56	1.83149e-55
PCNX1	4382.64	1.12217	0.0708788	15.8322	1.86604e-56	1.85266e-55
C6orf99	34.3011	-1.90123	0.120087	-15.8321	1.86907e-56	1.85468e-55
SLC46A1	444.228	1.27221	0.0803921	15.825	2.09038e-56	2.07319e-55
SSRP1	11940	-1.04693	0.0661845	-15.8184	2.32428e-56	2.30395e-55
KHDC4	3337.57	-1.02608	0.0648679	-15.818	2.33697e-56	2.3153e-55
DDX49	3244.43	-1.28706	0.0813799	-15.8155	2.43276e-56	2.40893e-55
SLC6A11	423.295	-2.78983	0.176401	-15.8153	2.44151e-56	2.41631e-55
R3HDM1	2800.93	-0.99137	0.0626849	-15.8151	2.4472e-56	2.42065e-55
DYNLRB2	41.0998	2.42772	0.153537	15.812	2.5733e-56	2.54404e-55
CAPN15	1806.64	-1.21146	0.0766294	-15.8093	2.68332e-56	2.65141e-55
GPRASP2	845.809	1.48761	0.0941061	15.8078	2.74963e-56	2.7155e-55
GALNS	1805.49	-1.26889	0.0802726	-15.8073	2.77146e-56	2.73561e-55
H2AC20	63.077	-3.01311	0.190688	-15.8013	3.04891e-56	3.00788e-55
PSMD11	6368.72	-0.971223	0.0615035	-15.7914	3.56797e-56	3.5181e-55
PDCL3	1490.9	-0.985853	0.0624317	-15.7909	3.59408e-56	3.54198e-55
SDF2L1	1046.9	-1.74323	0.110401	-15.79	3.64749e-56	3.59272e-55
ZFYVE1	1636.53	0.732911	0.0464183	15.7893	3.68755e-56	3.63027e-55
MROH6	635.785	-2.20335	0.139584	-15.7851	3.93899e-56	3.87576e-55
PDCD2L	272.149	-1.47535	0.0934901	-15.7809	4.21446e-56	4.14463e-55
LINC00504	164.029	3.2967	0.208943	15.778	4.41059e-56	4.33522e-55
BICDL1	617.012	-1.95288	0.12378	-15.777	4.47678e-56	4.39797e-55
PSMD2	15969.8	-1.04483	0.0662412	-15.773	4.77017e-56	4.68374e-55
UNC13A	72.3071	-2.57877	0.163496	-15.7727	4.79577e-56	4.7064e-55
ADAMTS1	7526.15	1.86185	0.118086	15.7669	5.25718e-56	5.15651e-55
P4HB	40076.6	-1.24022	0.0786773	-15.7634	5.55926e-56	5.44994e-55
LINC01436	559.628	-3.45597	0.219242	-15.7632	5.56984e-56	5.45745e-55
HOXB9	149.632	-3.13195	0.198702	-15.7621	5.67347e-56	5.55608e-55
ECSCR	80.8228	1.90717	0.121056	15.7545	6.39632e-56	6.26069e-55
PHF5A	1768.82	-0.870483	0.0552693	-15.7498	6.88458e-56	6.73507e-55
PSMD4	10802.4	-1.1983	0.0760997	-15.7465	7.2643e-56	7.10283e-55
CLDN11	951.859	2.65243	0.168448	15.7463	7.2788e-56	7.11329e-55
MIIP	1642.35	-1.45684	0.0925265	-15.7451	7.41581e-56	7.2434e-55
POLR3K	993.279	-1.17687	0.0747547	-15.7431	7.65818e-56	7.47623e-55
CENPX	1984.66	-1.51897	0.0964971	-15.7411	7.90599e-56	7.71412e-55
TMEM41A	2182.81	-0.860131	0.0546449	-15.7404	7.99747e-56	7.7993e-55
TRIM27	4823.79	-0.727109	0.0462138	-15.7336	8.90024e-56	8.67519e-55
PAK1IP1	1766.31	-1.09585	0.0696639	-15.7306	9.33676e-56	9.09593e-55
TMEM9B-AS1	167.2	1.59004	0.10112	15.7243	1.03133e-55	1.0042e-54
GIPC1	6563.42	-1.49875	0.095322	-15.723	1.05228e-55	1.02407e-54
AMMECR1	1223.17	-1.2329	0.0784143	-15.7229	1.05403e-55	1.02524e-54
BLACAT1	305.041	-2.59218	0.164915	-15.7183	1.13394e-55	1.10239e-54
SCN3A	160.484	2.98575	0.18996	15.7178	1.14258e-55	1.11022e-54
KBTBD3	293.765	1.05705	0.0672874	15.7095	1.30116e-55	1.26365e-54
SEMA5A	3003.63	2.18723	0.139246	15.7076	1.34093e-55	1.30159e-54
WDR46	3485.23	-1.07093	0.0681913	-15.7047	1.40355e-55	1.36166e-54
MTCH2	6267.84	-0.958821	0.0610697	-15.7004	1.50222e-55	1.45664e-54
OSBPL3	1782.66	-1.4482	0.0922477	-15.6991	1.53513e-55	1.48778e-54
GIN1	322.049	0.773011	0.0492401	15.6988	1.54102e-55	1.49272e-54
HCAR2	448.55	2.95091	0.187972	15.6987	1.54316e-55	1.49401e-54
AC011503.2	88.0726	-2.05223	0.130738	-15.6972	1.5799e-55	1.52879e-54
ZNF385D	491.528	2.04676	0.130408	15.6951	1.63511e-55	1.5814e-54
SRPX	2595.7	2.21598	0.141289	15.6841	1.94419e-55	1.87935e-54
KIF20B	1271.65	-1.34452	0.0857414	-15.6811	2.03616e-55	1.96724e-54
SGK2	270.117	3.1742	0.202422	15.6811	2.03766e-55	1.96767e-54
PALM2AKAP2	9799.21	1.53621	0.0979691	15.6805	2.05569e-55	1.98406e-54
SGMS1-AS1	314.686	1.31546	0.0839252	15.6742	2.26937e-55	2.18916e-54
UTRN	9816.01	1.65291	0.105485	15.6696	2.44138e-55	2.35387e-54
TSEN34	3394.62	-1.13488	0.0724322	-15.6681	2.4984e-55	2.40761e-54
USP1	6087.31	-1.30827	0.0835194	-15.6643	2.65539e-55	2.55758e-54
LINC01929	68.8153	-3.28774	0.209899	-15.6634	2.6896e-55	2.58919e-54
PRELID3B	5473.22	-0.937756	0.0598704	-15.6631	2.70395e-55	2.60166e-54
CCDC80	21380.2	2.33599	0.149157	15.6613	2.78316e-55	2.67651e-54
ZNF483	698.771	1.70329	0.108763	15.6605	2.81625e-55	2.70693e-54
RAMP2	1368.04	1.79861	0.114857	15.6596	2.85798e-55	2.74562e-54
FERMT2	5779.08	1.80703	0.115422	15.6558	3.03335e-55	2.9126e-54
HARBI1	300.182	-0.804797	0.0514064	-15.6556	3.04288e-55	2.92026e-54
HSPA5	43699.7	-1.04443	0.0667152	-15.655	3.06895e-55	2.94245e-54
AC022211.3	14.3871	-2.21133	0.141254	-15.655	3.06915e-55	2.94245e-54
CDC14B	1430.61	1.41675	0.0905099	15.653	3.16765e-55	3.03533e-54
C8G	49.904	-2.23795	0.14299	-15.6511	3.26591e-55	3.12788e-54
VSTM4	1367.81	1.96366	0.125469	15.6506	3.29159e-55	3.15086e-54
AL138724.1	46.386	-1.64176	0.104909	-15.6494	3.35495e-55	3.20987e-54
CHODL	454.789	-2.30786	0.147495	-15.647	3.48041e-55	3.3282e-54
MEGF9	3012.73	1.29762	0.0829406	15.6451	3.58673e-55	3.42812e-54
PDAP1	7053.69	-1.09595	0.0700539	-15.6443	3.6318e-55	3.46942e-54
PROC	31.3638	-2.28857	0.146308	-15.6421	3.7628e-55	3.59272e-54
PRKD1	545.65	1.56805	0.10028	15.6367	4.09653e-55	3.90937e-54
ZNF106	6832.55	1.46144	0.0935143	15.628	4.69212e-55	4.47547e-54
LHFPL5	151.06	-2.1671	0.138673	-15.6274	4.73958e-55	4.51844e-54
AP001505.1	170.872	-1.99566	0.127718	-15.6256	4.87682e-55	4.6469e-54
ACBD6	2417.54	-0.966706	0.0618765	-15.6232	5.063e-55	4.82185e-54
HSPA6	516.848	-2.41334	0.154509	-15.6194	5.37128e-55	5.11284e-54
CAVIN1	29520.7	1.69636	0.108606	15.6193	5.37651e-55	5.11521e-54
H2BC6	74.2962	-2.57349	0.164769	-15.6188	5.42027e-55	5.15422e-54
HSD17B11	1322.29	1.62886	0.10429	15.6187	5.43327e-55	5.16395e-54
QPCT	1429.04	-2.51218	0.160876	-15.6156	5.69661e-55	5.41149e-54
NKRF	854.965	-0.881927	0.0564829	-15.614	5.84109e-55	5.54592e-54
MLF2	14032.5	-1.28332	0.0822061	-15.611	6.12464e-55	5.81219e-54
AFF3	2036.61	2.87959	0.184482	15.609	6.318e-55	5.99265e-54
B4GALT4	1403.8	-0.846745	0.0542572	-15.6061	6.61095e-55	6.26733e-54
ACSS2	4550.68	1.61934	0.103766	15.6057	6.65897e-55	6.30966e-54
ELK1	2730.04	-0.941294	0.0603357	-15.6009	7.17297e-55	6.79325e-54
CRELD2	2499.88	-1.45589	0.0933275	-15.5997	7.30835e-55	6.91796e-54
CDC42SE1	8333.61	-0.958677	0.0614653	-15.597	7.62463e-55	7.21368e-54
GMIP	1314.7	-1.18428	0.0759355	-15.5958	7.7741e-55	7.35138e-54
CRTC2	3946.31	-0.980917	0.0628981	-15.5953	7.83113e-55	7.40157e-54
STARD9	1146.63	1.90725	0.122306	15.5941	7.98727e-55	7.54533e-54
SOX4	14496.6	-1.42129	0.0911436	-15.5939	8.00305e-55	7.55642e-54
ANTXR2	3934.11	1.75031	0.112342	15.5802	9.92909e-55	9.37023e-54
DNPH1	1655.78	-1.72963	0.111048	-15.5755	1.06731e-54	1.00673e-53
CACNA2D1	1318.12	2.32688	0.149468	15.5677	1.20609e-54	1.13705e-53
DHDH	83.2827	-2.51185	0.161376	-15.5653	1.25378e-54	1.18142e-53
RALY	9639.17	-1.08905	0.0700053	-15.5567	1.43203e-54	1.34871e-53
LGR4-AS1	20.02	2.3197	0.14914	15.5539	1.4976e-54	1.40975e-53
TRPA1	73.8688	-3.26672	0.21007	-15.5507	1.57462e-54	1.4815e-53
C1QTNF6	1379.44	-1.82984	0.117711	-15.5452	1.71568e-54	1.61341e-53
SLC35B1	2805.15	-0.875085	0.0563116	-15.54	1.8584e-54	1.74675e-53
TXN	10557.2	-1.39571	0.0898385	-15.5358	1.98559e-54	1.86481e-53
AARD	5177.92	-3.29795	0.212281	-15.5358	1.986e-54	1.86481e-53
CCDC85A	72.5192	2.70889	0.174374	15.5349	2.01453e-54	1.89065e-53
DARS2	2311.29	-1.17244	0.0754808	-15.533	2.07517e-54	1.94657e-53
PIP5K1A	5339.89	-0.913271	0.0587991	-15.5321	2.10522e-54	1.97378e-53
CHRAC1	2695.87	-1.06989	0.0689064	-15.5267	2.28738e-54	2.1427e-53
NDN	1395.35	2.15754	0.138956	15.5267	2.28769e-54	2.1427e-53
HOXA5	458.956	2.33593	0.150458	15.5255	2.33226e-54	2.18336e-53
PRPS2	3726.16	-1.29821	0.0836467	-15.5201	2.53591e-54	2.37282e-53
FARSA	3630.59	-1.14311	0.0736778	-15.515	2.74662e-54	2.56868e-53
[truncated: 16,696 more rows]
